# Supplementary material for: Assessment of glycemic control, health-related quality of life, and associated factors in type 2 diabetic patients attending a comprehensive specialized hospital in Northwest Ethiopia
Source: PLoS One. 2025 Sep 18;20(9):e0332628. doi: 10.1371/journal.pone.0332628 (PMC12445461; doi:10.1371/journal.pone.0332628)
Supplement: S1 File — (XLSX) [file pone.0332628.s001.xlsx]

## Sheet: Sheet1
Raw data: Assessment of glycemic control, health-related quality of life, and associated factors in type 2 diabetic patients attending a comprehensive specialized hospital in Northwest Ethiopia
Age (year)	Duration of disease (year)	Sex	Residence	Marital status	Educational level	Occupation	H. insurance	Adher diet recommendations	Alcohol use	Cigarette smoking	Physical exercise	Comorbidity	DM Complication	Blood glucose self-monitoring	Adherence	Herbal medicine use	FBG level	EQ-5D-5L score	EQ VAS score	Adhernece to follow up	Mobility	Self-care	Usual activities	Pain/discomfort	Anxiety/depression
65	2	Female	Urban	Married	Secondary education	House wife	Yes	Yes	No	No	No	Yes	Yes	Yes	High	Yes	105	0.63	85	Yes	I have no problems in walking about.	I have slight problems washing or dressing myself	I have moderate problems doing my usual activities.	I have severe pain or discomfort.	I am slightly anxious or depressed.
55	1.5	Female	Urban	Married	illiterate	House wife	No	Yes	No	No	Yes	Yes	Yes	No	High	No	127	0.96	75	Yes	I have no problems in walking about.	I have no problems washing or dressing myself.	I have no problems doing my usual activities.	I have slight pain or discomfort.	I am not anxious or depressed.
62	1	Male	Urban	Married	Tertiary education	Government employee	Yes	No	No	No	No	Yes	No	Yes	Intermediate	No	118	0.76	82	Yes	I have slight problems in walking about.	I have slight problems washing or dressing myself	I have moderate problems doing my usual activities.	I have moderate pain or discomfort.	I am moderately anxious or depressed.
60	1	Male	Urban	Married	illiterate	House wife	Yes	Yes	No	No	No	Yes	No	No	Intermediate	No	120	0.8	90	Yes	I have moderate problems in walking about.	I have slight problems washing or dressing myself	I have moderate problems doing my usual activities.	I have slight pain or discomfort.	I am slightly anxious or depressed.
70	3	Female	Urban	Married	illiterate	House wife	Yes	Yes	No	No	No	Yes	Yes	Yes	Low	Yes	120	0.59	40	Yes	I have moderate problems in walking about.	I have no problems washing or dressing myself.	I am unable to do my usual activities.	I have moderate pain or discomfort.	I am slightly anxious or depressed.
51	2	Female	Urban	Married	Primary education	House wife	Yes	Yes	No	No	No	Yes	No	No	Low	Yes	130	0.87	75	Yes	I have no problems in walking about.	I have no problems washing or dressing myself.	I have moderate problems doing my usual activities.	I have moderate pain or discomfort.	I am slightly anxious or depressed.
59	2	Female	Urban	Unmarried	Tertiary education	House wife	Yes	Yes	No	No	No	Yes	No	No	Low	No	112	0.88	85	Yes	I have slight problems in walking about.	I have no problems washing or dressing myself.	I have sllight problems doing my usual activities.	I have moderate pain or discomfort.	I am not anxious or depressed.
62	0.5	Male	Urban	Married	Primary education	Government employee	Yes	Yes	Yes	No	No	Yes	Yes	Yes	Intermediate	No	110	0.92	50	Yes	I have no problems in walking about.	I have no problems washing or dressing myself.	I have moderate problems doing my usual activities.	I have slight pain or discomfort.	I am not anxious or depressed.
81	1	Male	Rural	Married	illiterate	Farmer	Yes	Yes	No	No	Yes	Yes	No	No	High	Yes	120	0.71	75	Yes	I have no problems in walking about.	I have no problems washing or dressing myself.	I have severe problems doing my usual activities.	I have moderate pain or discomfort.	I am moderately anxious or depressed.
53	6	Female	Rural	Married	illiterate	Farmer	Yes	Yes	Yes	Yes	Yes	Yes	Yes	Yes	High	No	94	0.82	55	No	I have no problems in walking about.	I have no problems washing or dressing myself.	I have moderate problems doing my usual activities.	I have moderate pain or discomfort.	I am moderately anxious or depressed.
40	4	Female	Urban	Married	Primary education	House wife	Yes	No	No	No	Yes	Yes	No	No	High	No	101	0.96	80	Yes	I have no problems in walking about.	I have no problems washing or dressing myself.	I have no problems doing my usual activities.	I have slight pain or discomfort.	I am not anxious or depressed.
40	7	Female	Urban	Married	Tertiary education	House wife	No	Yes	No	No	Yes	Yes	No	No	Low	No	120	0.93	85	Yes	I have no problems in walking about.	I have no problems washing or dressing myself.	I have sllight problems doing my usual activities.	I have slight pain or discomfort.	I am not anxious or depressed.
65	3	Female	Urban	Married	Primary education	House wife	Yes	Yes	No	No	Yes	Yes	No	No	High	No	120	0.96	75	Yes	I have no problems in walking about.	I have no problems washing or dressing myself.	I have no problems doing my usual activities.	I have slight pain or discomfort.	I am not anxious or depressed.
65	5	Female	Urban	Married	Tertiary education	Other	No	Yes	No	No	No	Yes	No	Yes	High	No	75	0.76	85	Yes	I have slight problems in walking about.	I have slight problems washing or dressing myself	I have moderate problems doing my usual activities.	I have moderate pain or discomfort.	I am moderately anxious or depressed.
43	14	Male	Urban	Married	Tertiary education	Other	Yes	Yes	No	No	Yes	Yes	No	Yes	Intermediate	No	110	0.87	60	Yes	I have no problems in walking about.	I have no problems washing or dressing myself.	I have moderate problems doing my usual activities.	I have moderate pain or discomfort.	I am slightly anxious or depressed.
60	5	Female	Urban	Married	illiterate	House wife	Yes	Yes	No	No	Yes	Yes	No	No	Low	No	123	0.97	85	Yes	I have no problems in walking about.	I have no problems washing or dressing myself.	I have sllight problems doing my usual activities.	I have no pain or discomfort.	I am not anxious or depressed.
65	2	Female	Urban	Married	Primary education	House wife	Yes	Yes	No	No	Yes	Yes	No	No	Intermediate	No	130	0.93	75	Yes	I have no problems in walking about.	I have no problems washing or dressing myself.	I have sllight problems doing my usual activities.	I have slight pain or discomfort.	I am not anxious or depressed.
58	5	Male	Rural	Married	illiterate	Farmer	Yes	Yes	No	No	Yes	Yes	No	Yes	High	No	123	0.96	75	Yes	I have no problems in walking about.	I have no problems washing or dressing myself.	I have no problems doing my usual activities.	I have slight pain or discomfort.	I am not anxious or depressed.
61	2	Male	Urban	Unmarried	illiterate	Farmer	No	Yes	No	No	Yes	Yes	No	No	High	No	126	0.67	85	Yes	I have no problems in walking about.	I have no problems washing or dressing myself.	I have no problems doing my usual activities.	I have slight pain or discomfort.	I am severely anxious or depressed.
55	5	Female	Urban	Married	Tertiary education	House wife	Yes	Yes	No	No	Yes	Yes	No	No	High	No	90	0.94	90	Yes	I have no problems in walking about.	I have no problems washing or dressing myself.	I have no problems doing my usual activities.	I have slight pain or discomfort.	I am slightly anxious or depressed.
56	3	Female	Urban	Married	illiterate	House wife	No	Yes	No	No	Yes	Yes	No	Yes	Low	No	117	0.93	80	Yes	I have no problems in walking about.	I have no problems washing or dressing myself.	I have sllight problems doing my usual activities.	I have slight pain or discomfort.	I am not anxious or depressed.
54	3	Male	Rural	Married	illiterate	Farmer	Yes	Yes	No	No	Yes	Yes	No	Yes	High	No	96	0.89	75	No	I have no problems in walking about.	I have no problems washing or dressing myself.	I have sllight problems doing my usual activities.	I have moderate pain or discomfort.	I am slightly anxious or depressed.
56	1	Female	Urban	Married	Primary education	Private employee	Yes	Yes	No	No	Yes	Yes	No	Yes	High	Yes	115	0.89	80	Yes	I have no problems in walking about.	I have no problems washing or dressing myself.	I have sllight problems doing my usual activities.	I have moderate pain or discomfort.	I am slightly anxious or depressed.
54	5	Male	Urban	Married	Tertiary education	Government employee	No	Yes	No	No	Yes	Yes	No	Yes	Intermediate	No	79	0.81	60	Yes	I have slight problems in walking about.	I have no problems washing or dressing myself.	I have sllight problems doing my usual activities.	I have slight pain or discomfort.	I am moderately anxious or depressed.
63	1	Female	Rural	Married	illiterate	House wife	Yes	Yes	No	No	No	Yes	No	Yes	High	No	120	0.85	80	Yes	I have slight problems in walking about.	I have slight problems washing or dressing myself	I have sllight problems doing my usual activities.	I have slight pain or discomfort.	I am slightly anxious or depressed.
45	12	Female	Urban	Married	Secondary education	House wife	Yes	No	No	No	No	Yes	Yes	No	High	No	127	0.91	90	Yes	I have no problems in walking about.	I have no problems washing or dressing myself.	I have sllight problems doing my usual activities.	I have slight pain or discomfort.	I am slightly anxious or depressed.
62	8	Male	Urban	Married	Tertiary education	Government employee	Yes	No	No	No	No	Yes	Yes	No	High	No	121	0.87	85	Yes	I have slight problems in walking about.	I have no problems washing or dressing myself.	I have sllight problems doing my usual activities.	I have slight pain or discomfort.	I am slightly anxious or depressed.
77	14	Female	Urban	Married	Tertiary education	Government employee	Yes	Yes	No	No	No	Yes	No	Yes	High	Yes	189	0.19	60	Yes	I have moderate problems in walking about.	I have slight problems washing or dressing myself	I have severe problems doing my usual activities.	I have severe pain or discomfort.	I am severely anxious or depressed.
62	3	Female	Rural	Married	illiterate	House wife	Yes	No	No	No	Yes	Yes	No	No	Intermediate	No	90	0.82	80	Yes	I have no problems in walking about.	I have no problems washing or dressing myself.	I have moderate problems doing my usual activities.	I have moderate pain or discomfort.	I am moderately anxious or depressed.
42	0.5	Female	Urban	Married	Primary education	House wife	Yes	Yes	No	No	Yes	Yes	No	No	High	No	109	0.94	90	Yes	I have no problems in walking about.	I have no problems washing or dressing myself.	I have no problems doing my usual activities.	I have slight pain or discomfort.	I am slightly anxious or depressed.
39	4	Male	Rural	Married	Secondary education	Farmer	Yes	Yes	Yes	No	Yes	Yes	No	No	High	No	107	0.87	70	Yes	I have slight problems in walking about.	I have no problems washing or dressing myself.	I have sllight problems doing my usual activities.	I have slight pain or discomfort.	I am slightly anxious or depressed.
38	2	Female	Urban	Unmarried	Primary education	Government employee	No	No	No	No	No	Yes	Yes	No	High	Yes	125	0.96	80	Yes	I have no problems in walking about.	I have no problems washing or dressing myself.	I have no problems doing my usual activities.	I have slight pain or discomfort.	I am not anxious or depressed.
50	5	Male	Urban	Married	Secondary education	House wife	No	No	No	No	No	Yes	No	Yes	High	No	105	0.78	95	Yes	I have slight problems in walking about.	I have no problems washing or dressing myself.	I have moderate problems doing my usual activities.	I have moderate pain or discomfort.	I am moderately anxious or depressed.
50	8	Male	Urban	Married	Primary education	Trader	Yes	No	No	No	No	Yes	Yes	No	Intermediate	No	130	0.74	60	Yes	I have moderate problems in walking about.	I have slight problems washing or dressing myself	I have moderate problems doing my usual activities.	I have slight pain or discomfort.	I am moderately anxious or depressed.
45	6	Male	Urban	Married	Primary education	Trader	Yes	No	No	No	No	Yes	Yes	No	High	Yes	130	0.96	80	Yes	I have no problems in walking about.	I have no problems washing or dressing myself.	I have no problems doing my usual activities.	I have slight pain or discomfort.	I am not anxious or depressed.
52	13	Female	Urban	Married	Tertiary education	Trader	Yes	Yes	No	No	No	Yes	No	No	High	No	110	0.97	85	Yes	I have no problems in walking about.	I have no problems washing or dressing myself.	I have sllight problems doing my usual activities.	I have no pain or discomfort.	I am not anxious or depressed.
51	8	Female	Urban	Married	Tertiary education	Government employee	No	Yes	Yes	No	No	Yes	No	Yes	High	No	129	0.53	80	Yes	I have slight problems in walking about.	I have slight problems washing or dressing myself	I am unable to do my usual activities.	I have moderate pain or discomfort.	I am moderately anxious or depressed.
50	1	Female	Rural	Married	illiterate	House wife	Yes	Yes	No	No	No	Yes	No	No	High	No	130	1	85	Yes	I have no problems in walking about.	I have no problems washing or dressing myself.	I have no problems doing my usual activities.	I have no pain or discomfort.	I am not anxious or depressed.
60	7	Female	Urban	Unmarried	illiterate	House wife	No	Yes	No	No	Yes	Yes	No	Yes	High	No	109	0.96	80	Yes	I have no problems in walking about.	I have no problems washing or dressing myself.	I have no problems doing my usual activities.	I have slight pain or discomfort.	I am not anxious or depressed.
60	7	Female	Urban	Married	illiterate	House wife	Yes	Yes	No	No	Yes	Yes	No	No	High	Yes	100	0.77	65	Yes	I have no problems in walking about.	I have no problems washing or dressing myself.	I have severe problems doing my usual activities.	I have moderate pain or discomfort.	I am slightly anxious or depressed.
54	1	Male	Urban	Married	Primary education	Private employee	Yes	Yes	No	No	Yes	Yes	No	No	High	No	105	0.79	70	Yes	I have slight problems in walking about.	I have slight problems washing or dressing myself	I have sllight problems doing my usual activities.	I have slight pain or discomfort.	I am moderately anxious or depressed.
70	7	Male	Urban	Married	Tertiary education	Government employee	Yes	Yes	No	No	Yes	Yes	No	Yes	Intermediate	No	160	0.91	75	Yes	I have no problems in walking about.	I have no problems washing or dressing myself.	I have sllight problems doing my usual activities.	I have slight pain or discomfort.	I am slightly anxious or depressed.
67	10	Female	Urban	Married	Tertiary education	Government employee	No	Yes	No	No	Yes	Yes	Yes	No	Intermediate	Yes	120	0.82	60	Yes	I have no problems in walking about.	I have no problems washing or dressing myself.	I have moderate problems doing my usual activities.	I have moderate pain or discomfort.	I am moderately anxious or depressed.
48	5	Male	Urban	Married	Secondary education	Private employee	Yes	Yes	No	No	No	Yes	No	Yes	High	No	110	0.92	90	Yes	I have no problems in walking about.	I have no problems washing or dressing myself.	I have moderate problems doing my usual activities.	I have slight pain or discomfort.	I am not anxious or depressed.
53	5	Male	Urban	Married	illiterate	Trader	Yes	Yes	No	No	Yes	Yes	No	Yes	High	No	129	0.94	75	Yes	I have no problems in walking about.	I have no problems washing or dressing myself.	I have no problems doing my usual activities.	I have slight pain or discomfort.	I am slightly anxious or depressed.
52	14	Female	Urban	Married	Secondary education	House wife	Yes	Yes	No	No	No	Yes	Yes	Yes	Intermediate	No	125	0.76	70	Yes	I have slight problems in walking about.	I have slight problems washing or dressing myself	I have moderate problems doing my usual activities.	I have moderate pain or discomfort.	I am moderately anxious or depressed.
56	10	Female	Urban	Unmarried	illiterate	House wife	Yes	Yes	No	No	No	Yes	No	Yes	High	No	105	0.87	80	Yes	I have slight problems in walking about.	I have no problems washing or dressing myself.	I have sllight problems doing my usual activities.	I have slight pain or discomfort.	I am slightly anxious or depressed.
45	2	Female	Urban	Unmarried	Primary education	House wife	Yes	No	No	No	Yes	Yes	No	No	High	No	125	0.91	80	Yes	I have no problems in walking about.	I have no problems washing or dressing myself.	I have sllight problems doing my usual activities.	I have slight pain or discomfort.	I am slightly anxious or depressed.
65	6	Male	Rural	Married	illiterate	Farmer	Yes	Yes	No	No	Yes	Yes	No	Yes	High	No	112	0.85	80	Yes	I have slight problems in walking about.	I have slight problems washing or dressing myself	I have sllight problems doing my usual activities.	I have slight pain or discomfort.	I am slightly anxious or depressed.
54	3	Female	Urban	Unmarried	Secondary education	Government employee	Yes	Yes	No	No	Yes	Yes	No	Yes	High	Yes	127	0.85	90	Yes	I have slight problems in walking about.	I have slight problems washing or dressing myself	I have sllight problems doing my usual activities.	I have slight pain or discomfort.	I am slightly anxious or depressed.
30	0.5	Female	Urban	Married	Primary education	House wife	Yes	Yes	No	No	Yes	Yes	No	No	High	No	106	1	90	No	I have no problems in walking about.	I have no problems washing or dressing myself.	I have no problems doing my usual activities.	I have no pain or discomfort.	I am not anxious or depressed.
68	10	Male	Rural	Married	Tertiary education	Farmer	Yes	Yes	No	No	Yes	Yes	No	No	Intermediate	No	120	0.91	70	Yes	I have no problems in walking about.	I have no problems washing or dressing myself.	I have sllight problems doing my usual activities.	I have slight pain or discomfort.	I am slightly anxious or depressed.
62	11	Male	Urban	Married	illiterate	Government employee	No	Yes	No	No	Yes	Yes	No	No	High	No	105	0.94	70	Yes	I have no problems in walking about.	I have no problems washing or dressing myself.	I have no problems doing my usual activities.	I have slight pain or discomfort.	I am slightly anxious or depressed.
66	8	Male	Urban	Married	Tertiary education	Other	Yes	Yes	No	No	Yes	Yes	Yes	Yes	High	No	115	0.86	90	Yes	I have slight problems in walking about.	I have slight problems washing or dressing myself	I have sllight problems doing my usual activities.	I have moderate pain or discomfort.	I am not anxious or depressed.
52	7	Male	Urban	Married	Secondary education	Trader	Yes	Yes	No	No	Yes	Yes	No	Yes	High	No	100	0.93	80	No	I have no problems in walking about.	I have no problems washing or dressing myself.	I have sllight problems doing my usual activities.	I have slight pain or discomfort.	I am not anxious or depressed.
57	9	Male	Urban	Married	Secondary education	Private employee	Yes	No	No	No	Yes	Yes	No	Yes	High	No	100	0.96	95	Yes	I have no problems in walking about.	I have no problems washing or dressing myself.	I have no problems doing my usual activities.	I have slight pain or discomfort.	I am not anxious or depressed.
56	4	Male	Rural	Married	Primary education	Farmer	Yes	Yes	No	No	Yes	Yes	No	Yes	High	No	105	0.96	80	Yes	I have no problems in walking about.	I have no problems washing or dressing myself.	I have no problems doing my usual activities.	I have slight pain or discomfort.	I am not anxious or depressed.
63	3	Female	Urban	Unmarried	illiterate	House wife	Yes	Yes	No	No	No	Yes	No	Yes	High	No	124	0.93	85	Yes	I have no problems in walking about.	I have no problems washing or dressing myself.	I have sllight problems doing my usual activities.	I have slight pain or discomfort.	I am not anxious or depressed.
60	2	Female	Rural	Unmarried	Primary education	House wife	Yes	Yes	No	No	No	Yes	No	No	Low	No	100	0.9	80	Yes	I have slight problems in walking about.	I have no problems washing or dressing myself.	I have sllight problems doing my usual activities.	I have slight pain or discomfort.	I am not anxious or depressed.
50	5	Female	Urban	Married	Tertiary education	Government employee	No	Yes	No	No	No	Yes	No	Yes	High	No	120	0.97	80	Yes	I have no problems in walking about.	I have no problems washing or dressing myself.	I have sllight problems doing my usual activities.	I have no pain or discomfort.	I am not anxious or depressed.
66	10	Female	Urban	Married	Primary education	House wife	Yes	No	No	No	No	Yes	No	Yes	High	No	100	0.79	70	Yes	I have no problems in walking about.	I have slight problems washing or dressing myself	I have moderate problems doing my usual activities.	I have moderate pain or discomfort.	I am moderately anxious or depressed.
49	6	Male	Urban	Married	Secondary education	Government employee	Yes	Yes	No	No	No	Yes	No	No	Intermediate	Yes	120	0.91	80	Yes	I have no problems in walking about.	I have no problems washing or dressing myself.	I have sllight problems doing my usual activities.	I have slight pain or discomfort.	I am slightly anxious or depressed.
40	1	Male	Urban	Married	Primary education	House wife	Yes	Yes	No	No	No	Yes	No	Yes	High	No	120	0.84	70	Yes	I have moderate problems in walking about.	I have no problems washing or dressing myself.	I have sllight problems doing my usual activities.	I have slight pain or discomfort.	I am slightly anxious or depressed.
42	2	Male	Urban	Married	Tertiary education	Government employee	No	Yes	No	No	Yes	Yes	No	Yes	High	Yes	120	0.85	70	Yes	I have slight problems in walking about.	I have slight problems washing or dressing myself	I have sllight problems doing my usual activities.	I have slight pain or discomfort.	I am slightly anxious or depressed.
58	5	Female	Urban	Married	Primary education	House wife	Yes	Yes	Yes	No	No	Yes	No	No	High	No	120	0.85	80	Yes	I have slight problems in walking about.	I have slight problems washing or dressing myself	I have sllight problems doing my usual activities.	I have slight pain or discomfort.	I am slightly anxious or depressed.
65	3	Female	Urban	Married	illiterate	House wife	Yes	Yes	No	No	Yes	Yes	No	Yes	High	No	130	0.97	70	Yes	I have slight problems in walking about.	I have no problems washing or dressing myself.	I have no problems doing my usual activities.	I have no pain or discomfort.	I am not anxious or depressed.
70	9	Male	Urban	Married	Primary education	Trader	Yes	Yes	No	No	Yes	Yes	Yes	No	Intermediate	Yes	130	0.71	60	Yes	I have moderate problems in walking about.	I have moderate problems washing or dressing myself	I have moderate problems doing my usual activities.	I have moderate pain or discomfort.	I am moderately anxious or depressed.
64	9	Male	Urban	Married	Tertiary education	Government employee	Yes	Yes	No	No	Yes	Yes	No	No	High	No	123	0.77	65	Yes	I have moderate problems in walking about.	I have moderate problems washing or dressing myself	I have moderate problems doing my usual activities.	I have moderate pain or discomfort.	I am slightly anxious or depressed.
65	2	Female	Rural	Married	illiterate	Farmer	Yes	No	No	No	No	Yes	No	No	High	No	120	0.64	65	Yes	I have severe problems in walking about.	I have moderate problems washing or dressing myself	I have sllight problems doing my usual activities.	I have slight pain or discomfort.	I am slightly anxious or depressed.
74	23	Male	Urban	Married	Secondary education	House wife	Yes	Yes	No	No	No	Yes	No	Yes	High	Yes	165	-0.08	65	Yes	I have moderate problems in walking about.	I have moderate problems washing or dressing myself	I am unable to do my usual activities.	I have extreme pain or discomfort.	I am severely anxious or depressed.
38	4	Male	Urban	Unmarried	Tertiary education	Government employee	No	Yes	Yes	No	Yes	Yes	No	No	High	No	100	0.94	80	Yes	I have no problems in walking about.	I have no problems washing or dressing myself.	I have no problems doing my usual activities.	I have slight pain or discomfort.	I am slightly anxious or depressed.
70	15	Male	Urban	Married	Tertiary education	Trader	Yes	Yes	No	No	No	Yes	No	Yes	High	Yes	120	0.05	80	Yes	I have moderate problems in walking about.	I have moderate problems washing or dressing myself	I am unable to do my usual activities.	I have severe pain or discomfort.	I am severely anxious or depressed.
59	5	Female	Urban	Married	Tertiary education	House wife	Yes	Yes	No	No	Yes	Yes	No	Yes	Intermediate	No	110	0.91	80	Yes	I have no problems in walking about.	I have no problems washing or dressing myself.	I have sllight problems doing my usual activities.	I have slight pain or discomfort.	I am slightly anxious or depressed.
49	2	Male	Urban	Married	Primary education	Other	Yes	No	No	No	Yes	Yes	No	Yes	High	No	120	0.96	85	No	I have no problems in walking about.	I have no problems washing or dressing myself.	I have no problems doing my usual activities.	I have slight pain or discomfort.	I am not anxious or depressed.
40	2	Male	Urban	Married	Primary education	Farmer	Yes	Yes	No	No	Yes	Yes	No	Yes	High	No	90	0.91	80	Yes	I have no problems in walking about.	I have no problems washing or dressing myself.	I have sllight problems doing my usual activities.	I have slight pain or discomfort.	I am slightly anxious or depressed.
52	7	Male	Urban	Married	Secondary education	Trader	Yes	Yes	No	No	Yes	Yes	No	Yes	High	No	95	1	85	Yes	I have no problems in walking about.	I have no problems washing or dressing myself.	I have no problems doing my usual activities.	I have no pain or discomfort.	I am not anxious or depressed.
37	4	Female	Urban	Unmarried	illiterate	House wife	No	No	No	No	Yes	Yes	No	Yes	High	No	108	0.97	75	Yes	I have no problems in walking about.	I have no problems washing or dressing myself.	I have no problems doing my usual activities.	I have no pain or discomfort.	I am slightly anxious or depressed.
45	4	Female	Urban	Married	Primary education	House wife	Yes	Yes	No	No	Yes	Yes	No	No	High	No	120	0.89	75	Yes	I have no problems in walking about.	I have no problems washing or dressing myself.	I have moderate problems doing my usual activities.	I have slight pain or discomfort.	I am slightly anxious or depressed.
45	6	Male	Urban	Married	Tertiary education	Other	Yes	Yes	No	No	No	Yes	Yes	Yes	High	No	120	1	75	Yes	I have no problems in walking about.	I have no problems washing or dressing myself.	I have no problems doing my usual activities.	I have no pain or discomfort.	I am not anxious or depressed.
63	9	Female	Urban	Married	Tertiary education	Government employee	No	No	No	No	No	Yes	Yes	Yes	High	Yes	136	0.63	75	Yes	I have moderate problems in walking about.	I have slight problems washing or dressing myself	I have severe problems doing my usual activities.	I have slight pain or discomfort.	I am moderately anxious or depressed.
50	8	Male	Urban	Married	illiterate	Trader	Yes	Yes	No	No	No	Yes	Yes	Yes	Intermediate	Yes	119	0.82	80	Yes	I have slight problems in walking about.	I have slight problems washing or dressing myself	I have moderate problems doing my usual activities.	I have moderate pain or discomfort.	I am slightly anxious or depressed.
63	8	Female	Urban	Unmarried	illiterate	House wife	Yes	No	No	No	No	Yes	Yes	No	Intermediate	No	120	0.77	75	Yes	I have slight problems in walking about.	I have slight problems washing or dressing myself	I have moderate problems doing my usual activities.	I have slight pain or discomfort.	I am moderately anxious or depressed.
53	7	Female	Urban	Married	illiterate	House wife	Yes	Yes	No	No	No	Yes	Yes	Yes	High	No	110	0.94	70	Yes	I have no problems in walking about.	I have no problems washing or dressing myself.	I have no problems doing my usual activities.	I have slight pain or discomfort.	I am slightly anxious or depressed.
70	5	Female	Urban	Unmarried	Tertiary education	Other	Yes	Yes	No	No	Yes	Yes	Yes	Yes	Intermediate	No	110	0.83	85	Yes	I have no problems in walking about.	I have no problems washing or dressing myself.	I have moderate problems doing my usual activities.	I have slight pain or discomfort.	I am moderately anxious or depressed.
64	6	Male	Urban	Married	illiterate	Trader	Yes	Yes	No	No	Yes	Yes	Yes	No	High	No	110	0.81	80	Yes	I have no problems in walking about.	I have slight problems washing or dressing myself	I have sllight problems doing my usual activities.	I have moderate pain or discomfort.	I am moderately anxious or depressed.
62	13	Male	Urban	Married	Tertiary education	Government employee	Yes	Yes	No	No	No	Yes	Yes	Yes	Low	No	118	0.95	60	Yes	I have no problems in walking about.	I have no problems washing or dressing myself.	I have no problems doing my usual activities.	I have moderate pain or discomfort.	I am not anxious or depressed.
71	14	Male	Urban	Married	Secondary education	Private employee	Yes	Yes	No	No	No	Yes	Yes	Yes	High	Yes	121	0.43	80	Yes	I have slight problems in walking about.	I have slight problems washing or dressing myself	I have severe problems doing my usual activities.	I have severe pain or discomfort.	I am moderately anxious or depressed.
64	5	Female	Urban	Married	Primary education	House wife	Yes	Yes	No	No	No	Yes	No	Yes	Intermediate	No	78	0.88	75	Yes	I have slight problems in walking about.	I have no problems washing or dressing myself.	I have no problems doing my usual activities.	I have no pain or discomfort.	I am moderately anxious or depressed.
76	12	Male	Urban	Married	Secondary education	Government employee	No	No	No	No	No	Yes	Yes	No	High	Yes	137	0.65	70	Yes	I have slight problems in walking about.	I have slight problems washing or dressing myself	I have severe problems doing my usual activities.	I have moderate pain or discomfort.	I am moderately anxious or depressed.
52	8	Female	Rural	Married	Tertiary education	Government employee	Yes	No	Yes	No	Yes	Yes	Yes	Yes	Intermediate	Yes	128	0.89	85	No	I have no problems in walking about.	I have no problems washing or dressing myself.	I have sllight problems doing my usual activities.	I have moderate pain or discomfort.	I am slightly anxious or depressed.
45	3	Male	Urban	Unmarried	Primary education	Private employee	No	No	Yes	Yes	Yes	Yes	No	No	High	No	112	1	65	Yes	I have no problems in walking about.	I have no problems washing or dressing myself.	I have no problems doing my usual activities.	I have no pain or discomfort.	I am not anxious or depressed.
69	14	Male	Urban	Married	Secondary education	Trader	Yes	Yes	Yes	No	No	Yes	No	No	High	Yes	130	0.76	75	Yes	I have slight problems in walking about.	I have slight problems washing or dressing myself	I have moderate problems doing my usual activities.	I have moderate pain or discomfort.	I am moderately anxious or depressed.
45	3	Female	Urban	Married	illiterate	House wife	No	No	No	No	No	Yes	No	No	High	No	125	1	75	Yes	I have no problems in walking about.	I have no problems washing or dressing myself.	I have no problems doing my usual activities.	I have no pain or discomfort.	I am not anxious or depressed.
63	5	Male	Urban	Married	illiterate	House wife	Yes	No	No	No	No	Yes	No	Yes	High	No	128	0.91	80	Yes	I have no problems in walking about.	I have no problems washing or dressing myself.	I have sllight problems doing my usual activities.	I have slight pain or discomfort.	I am slightly anxious or depressed.
63	11	Female	Rural	Married	illiterate	House wife	Yes	Yes	No	No	Yes	Yes	No	Yes	High	No	128	0.63	50	Yes	I have no problems in walking about.	I have no problems washing or dressing myself.	I have sllight problems doing my usual activities.	I have slight pain or discomfort.	I am severely anxious or depressed.
55	4	Male	Urban	Married	Tertiary education	Government employee	Yes	Yes	No	No	Yes	Yes	No	No	High	No	108	0.97	90	Yes	I have no problems in walking about.	I have no problems washing or dressing myself.	I have no problems doing my usual activities.	I have no pain or discomfort.	I am slightly anxious or depressed.
66	6	Male	Urban	Married	Secondary education	Government employee	Yes	No	No	No	No	Yes	No	Yes	High	No	125	0.91	75	Yes	I have no problems in walking about.	I have no problems washing or dressing myself.	I have sllight problems doing my usual activities.	I have slight pain or discomfort.	I am slightly anxious or depressed.
73	7	Male	Urban	Unmarried	Secondary education	Trader	Yes	No	Yes	Yes	No	Yes	Yes	No	High	No	135	0.89	70	Yes	I have slight problems in walking about.	I have no problems washing or dressing myself.	I have no problems doing my usual activities.	I have moderate pain or discomfort.	I am slightly anxious or depressed.
60	7	Female	Urban	Married	Tertiary education	Government employee	Yes	Yes	No	No	No	Yes	Yes	Yes	High	No	105	0.88	70	Yes	I have slight problems in walking about.	I have slight problems washing or dressing myself	I have no problems doing my usual activities.	I have slight pain or discomfort.	I am slightly anxious or depressed.
43	11	Male	Urban	Married	Tertiary education	Private employee	No	Yes	No	No	Yes	Yes	Yes	Yes	High	No	100	0.97	70	Yes	I have no problems in walking about.	I have no problems washing or dressing myself.	I have no problems doing my usual activities.	I have no pain or discomfort.	I am slightly anxious or depressed.
67	12	Female	Urban	Unmarried	illiterate	House wife	Yes	Yes	No	Yes	No	Yes	No	No	High	No	124	0.91	50	Yes	I have no problems in walking about.	I have no problems washing or dressing myself.	I have sllight problems doing my usual activities.	I have slight pain or discomfort.	I am slightly anxious or depressed.
50	9	Female	Urban	Unmarried	illiterate	House wife	Yes	Yes	No	No	Yes	Yes	No	Yes	High	No	118	1	85	Yes	I have no problems in walking about.	I have no problems washing or dressing myself.	I have no problems doing my usual activities.	I have no pain or discomfort.	I am not anxious or depressed.
52	3	Female	Rural	Unmarried	illiterate	House wife	Yes	No	No	No	Yes	Yes	No	No	High	No	128	0.97	75	Yes	I have no problems in walking about.	I have no problems washing or dressing myself.	I have no problems doing my usual activities.	I have no pain or discomfort.	I am slightly anxious or depressed.
48	2	Male	Urban	Unmarried	Primary education	Farmer	Yes	No	Yes	No	Yes	Yes	No	No	High	No	120	0.94	85	Yes	I have no problems in walking about.	I have no problems washing or dressing myself.	I have no problems doing my usual activities.	I have slight pain or discomfort.	I am slightly anxious or depressed.
40	1	Female	Urban	Unmarried	Primary education	House wife	Yes	Yes	No	No	Yes	Yes	No	No	High	No	126	1	75	Yes	I have no problems in walking about.	I have no problems washing or dressing myself.	I have no problems doing my usual activities.	I have no pain or discomfort.	I am not anxious or depressed.
70	6	Female	Urban	Married	illiterate	House wife	Yes	Yes	No	No	Yes	Yes	No	Yes	High	No	100	0.82	85	Yes	I have no problems in walking about.	I have no problems washing or dressing myself.	I have moderate problems doing my usual activities.	I have moderate pain or discomfort.	I am moderately anxious or depressed.
64	2	Female	Urban	Married	Primary education	House wife	Yes	Yes	Yes	Yes	Yes	Yes	No	Yes	High	Yes	118	0.85	80	Yes	I have no problems in walking about.	I have no problems washing or dressing myself.	I have sllight problems doing my usual activities.	I have slight pain or discomfort.	I am moderately anxious or depressed.
75	14	Female	Urban	Married	Tertiary education	Government employee	Yes	Yes	No	No	Yes	Yes	No	No	High	Yes	132	0.63	85	No	I have no problems in walking about.	I have no problems washing or dressing myself.	I have sllight problems doing my usual activities.	I have slight pain or discomfort.	I am severely anxious or depressed.
45	2	Female	Urban	Married	Primary education	House wife	Yes	Yes	No	No	Yes	Yes	No	Yes	High	No	106	1	100	Yes	I have no problems in walking about.	I have no problems washing or dressing myself.	I have no problems doing my usual activities.	I have no pain or discomfort.	I am not anxious or depressed.
52	7	Female	Urban	Married	Primary education	House wife	Yes	No	No	No	Yes	Yes	No	Yes	High	No	130	1	85	No	I have no problems in walking about.	I have no problems washing or dressing myself.	I have no problems doing my usual activities.	I have no pain or discomfort.	I am not anxious or depressed.
44	1	Female	Urban	Married	Primary education	House wife	Yes	Yes	No	No	Yes	Yes	No	Yes	High	No	120	1	100	Yes	I have no problems in walking about.	I have no problems washing or dressing myself.	I have no problems doing my usual activities.	I have no pain or discomfort.	I am not anxious or depressed.
57	3	Male	Urban	Married	Tertiary education	Government employee	No	Yes	No	No	Yes	Yes	No	No	Intermediate	No	105	0.76	90	Yes	I have slight problems in walking about.	I have slight problems washing or dressing myself	I have moderate problems doing my usual activities.	I have moderate pain or discomfort.	I am moderately anxious or depressed.
42	6	Male	Urban	Married	Secondary education	Government employee	Yes	Yes	No	No	Yes	Yes	No	Yes	High	No	120	1	80	Yes	I have no problems in walking about.	I have no problems washing or dressing myself.	I have no problems doing my usual activities.	I have no pain or discomfort.	I am not anxious or depressed.
62	7	Male	Urban	Married	illiterate	Private employee	Yes	Yes	No	No	Yes	Yes	No	No	High	No	127	0.67	90	Yes	I have no problems in walking about.	I have no problems washing or dressing myself.	I have no problems doing my usual activities.	I have slight pain or discomfort.	I am severely anxious or depressed.
55	5	Male	Rural	Married	illiterate	Trader	No	No	Yes	No	Yes	Yes	No	No	High	Yes	100	0.91	70	Yes	I have no problems in walking about.	I have no problems washing or dressing myself.	I have sllight problems doing my usual activities.	I have slight pain or discomfort.	I am slightly anxious or depressed.
45	6	Female	Urban	Married	Tertiary education	Government employee	Yes	Yes	No	No	No	Yes	No	Yes	High	No	120	0.93	90	Yes	I have no problems in walking about.	I have no problems washing or dressing myself.	I have sllight problems doing my usual activities.	I have slight pain or discomfort.	I am not anxious or depressed.
48	4	Male	Rural	Unmarried	illiterate	Trader	Yes	Yes	No	No	Yes	Yes	No	Yes	High	No	125	1	90	Yes	I have no problems in walking about.	I have no problems washing or dressing myself.	I have no problems doing my usual activities.	I have no pain or discomfort.	I am not anxious or depressed.
55	8	Female	Urban	Married	illiterate	House wife	Yes	Yes	No	Yes	Yes	Yes	Yes	No	Intermediate	No	100	0.85	65	Yes	I have no problems in walking about.	I have no problems washing or dressing myself.	I have sllight problems doing my usual activities.	I have slight pain or discomfort.	I am moderately anxious or depressed.
55	2	Female	Rural	Married	illiterate	House wife	No	Yes	No	No	Yes	No	No	No	High	No	124	0.62	80	Yes	I have no problems in walking about.	I have no problems washing or dressing myself.	I have sllight problems doing my usual activities.	I have moderate pain or discomfort.	I am severely anxious or depressed.
51	2	Female	Urban	Unmarried	Primary education	House wife	Yes	Yes	Yes	No	Yes	No	No	No	High	No	125	0.82	70	Yes	I have no problems in walking about.	I have no problems washing or dressing myself.	I have moderate problems doing my usual activities.	I have moderate pain or discomfort.	I am moderately anxious or depressed.
62	5	Male	Urban	Married	Secondary education	Government employee	Yes	Yes	No	No	Yes	No	No	Yes	High	Yes	126	0.7	65	Yes	I have no problems in walking about.	I have no problems washing or dressing myself.	I am unable to do my usual activities.	I have no pain or discomfort.	I am slightly anxious or depressed.
74	3	Male	Urban	Married	illiterate	Private employee	No	No	No	No	Yes	No	No	Yes	High	Yes	100	0.41	75	Yes	I have slight problems in walking about.	I have moderate problems washing or dressing myself	I have severe problems doing my usual activities.	I have severe pain or discomfort.	I am moderately anxious or depressed.
55	6	Female	Urban	Unmarried	Tertiary education	Other	No	Yes	No	No	No	No	No	No	High	No	127	0.94	90	Yes	I have no problems in walking about.	I have no problems washing or dressing myself.	I have no problems doing my usual activities.	I have slight pain or discomfort.	I am slightly anxious or depressed.
67	4	Female	Urban	Married	Secondary education	House wife	Yes	Yes	No	No	No	No	No	No	High	No	135	0.91	65	Yes	I have no problems in walking about.	I have no problems washing or dressing myself.	I have sllight problems doing my usual activities.	I have slight pain or discomfort.	I am slightly anxious or depressed.
70	7	Female	Urban	Married	Secondary education	Government employee	No	Yes	No	No	Yes	No	No	Yes	High	No	129	0.89	65	Yes	I have no problems in walking about.	I have no problems washing or dressing myself.	I have moderate problems doing my usual activities.	I have slight pain or discomfort.	I am slightly anxious or depressed.
55	2	Male	Urban	Married	Primary education	Trader	Yes	Yes	No	No	No	No	No	Yes	High	No	124	0.93	70	Yes	I have slight problems in walking about.	I have no problems washing or dressing myself.	I have sllight problems doing my usual activities.	I have no pain or discomfort.	I am not anxious or depressed.
61	4	Male	Urban	Unmarried	Primary education	Trader	No	Yes	No	No	Yes	No	No	No	High	No	130	0.88	80	Yes	I have no problems in walking about.	I have no problems washing or dressing myself.	I have no problems doing my usual activities.	I have slight pain or discomfort.	I am moderately anxious or depressed.
55	4	Female	Urban	Married	Secondary education	House wife	No	No	No	No	Yes	No	Yes	No	High	No	115	0.91	70	Yes	I have no problems in walking about.	I have no problems washing or dressing myself.	I have sllight problems doing my usual activities.	I have slight pain or discomfort.	I am slightly anxious or depressed.
68	6	Male	Urban	Married	Secondary education	Government employee	Yes	Yes	No	No	Yes	No	No	Yes	High	No	121	0.89	70	No	I have no problems in walking about.	I have no problems washing or dressing myself.	I have sllight problems doing my usual activities.	I have moderate pain or discomfort.	I am slightly anxious or depressed.
54	4	Female	Urban	Married	Secondary education	House wife	No	Yes	No	No	Yes	No	No	Yes	High	Yes	110	0.92	75	Yes	I have no problems in walking about.	I have no problems washing or dressing myself.	I have sllight problems doing my usual activities.	I have moderate pain or discomfort.	I am not anxious or depressed.
60	6	Female	Urban	Married	illiterate	House wife	Yes	No	No	No	No	No	No	No	Intermediate	No	123	0.78	60	Yes	I have slight problems in walking about.	I have no problems washing or dressing myself.	I have moderate problems doing my usual activities.	I have moderate pain or discomfort.	I am moderately anxious or depressed.
50	3	Male	Urban	Married	illiterate	Government employee	Yes	No	No	No	No	No	Yes	No	High	Yes	110	0.96	90	Yes	I have no problems in walking about.	I have no problems washing or dressing myself.	I have no problems doing my usual activities.	I have slight pain or discomfort.	I am not anxious or depressed.
50	7	Female	Urban	Unmarried	Tertiary education	Government employee	No	Yes	No	Yes	No	No	No	No	Low	No	105	0.94	90	Yes	I have no problems in walking about.	I have no problems washing or dressing myself.	I have no problems doing my usual activities.	I have slight pain or discomfort.	I am slightly anxious or depressed.
57	2	Female	Urban	Married	illiterate	Private employee	Yes	Yes	No	No	Yes	No	No	Yes	High	Yes	100	0.93	90	Yes	I have no problems in walking about.	I have no problems washing or dressing myself.	I have sllight problems doing my usual activities.	I have slight pain or discomfort.	I am not anxious or depressed.
60	10	Female	Urban	Married	Secondary education	House wife	Yes	Yes	No	No	No	No	No	Yes	High	No	106	0.83	80	Yes	I have slight problems in walking about.	I have slight problems washing or dressing myself	I have moderate problems doing my usual activities.	I have slight pain or discomfort.	I am slightly anxious or depressed.
60	3	Male	Urban	Married	Primary education	Private employee	No	Yes	No	No	No	No	Yes	No	Intermediate	No	105	0.76	75	Yes	I have slight problems in walking about.	I have slight problems washing or dressing myself	I have moderate problems doing my usual activities.	I have moderate pain or discomfort.	I am moderately anxious or depressed.
70	15	Female	Urban	Unmarried	Secondary education	Trader	Yes	No	No	No	No	No	No	Yes	Intermediate	Yes	142	0.05	65	Yes	I have moderate problems in walking about.	I have moderate problems washing or dressing myself	I am unable to do my usual activities.	I have severe pain or discomfort.	I am severely anxious or depressed.
70	3	Female	Urban	Married	illiterate	Trader	No	No	No	No	No	No	No	No	High	No	120	0.87	80	Yes	I have slight problems in walking about.	I have no problems washing or dressing myself.	I have sllight problems doing my usual activities.	I have slight pain or discomfort.	I am slightly anxious or depressed.
50	2	Female	Urban	Married	Primary education	House wife	Yes	Yes	No	No	Yes	No	No	No	Intermediate	No	120	0.96	75	Yes	I have no problems in walking about.	I have no problems washing or dressing myself.	I have no problems doing my usual activities.	I have slight pain or discomfort.	I am not anxious or depressed.
52	5	Female	Rural	Married	Primary education	House wife	Yes	No	No	No	Yes	No	No	No	High	No	120	0.81	75	Yes	I have slight problems in walking about.	I have no problems washing or dressing myself.	I have sllight problems doing my usual activities.	I have slight pain or discomfort.	I am moderately anxious or depressed.
45	6	Male	Urban	Unmarried	Primary education	Farmer	No	Yes	Yes	No	Yes	No	No	No	Intermediate	No	110	0.89	75	Yes	I have no problems in walking about.	I have no problems washing or dressing myself.	I have moderate problems doing my usual activities.	I have slight pain or discomfort.	I am slightly anxious or depressed.
45	1	Female	Urban	Married	Primary education	House wife	Yes	Yes	No	No	No	No	Yes	Yes	Intermediate	No	130	0.94	80	Yes	I have no problems in walking about.	I have no problems washing or dressing myself.	I have no problems doing my usual activities.	I have slight pain or discomfort.	I am slightly anxious or depressed.
73	2	Male	Urban	Married	Tertiary education	Other	No	Yes	No	No	Yes	No	Yes	Yes	High	Yes	110	0.85	60	No	I have no problems in walking about.	I have no problems washing or dressing myself.	I have sllight problems doing my usual activities.	I have slight pain or discomfort.	I am moderately anxious or depressed.
62	5	Male	Urban	Married	illiterate	House wife	Yes	Yes	No	No	Yes	No	No	Yes	High	Yes	110	0.9	70	Yes	I have slight problems in walking about.	I have no problems washing or dressing myself.	I have no problems doing my usual activities.	I have slight pain or discomfort.	I am slightly anxious or depressed.
55	13	Female	Urban	Married	Primary education	House wife	Yes	Yes	Yes	Yes	Yes	No	No	Yes	High	No	120	0.85	60	Yes	I have slight problems in walking about.	I have slight problems washing or dressing myself	I have sllight problems doing my usual activities.	I have slight pain or discomfort.	I am slightly anxious or depressed.
67	14	Male	Urban	Married	Tertiary education	Private employee	No	Yes	No	No	Yes	No	No	Yes	High	No	120	0.57	60	Yes	I have moderate problems in walking about.	I have moderate problems washing or dressing myself	I am unable to do my usual activities.	I have moderate pain or discomfort.	I am not anxious or depressed.
65	10	Female	Urban	Married	Primary education	House wife	Yes	Yes	No	No	Yes	No	No	Yes	High	No	115	0.94	80	Yes	I have no problems in walking about.	I have no problems washing or dressing myself.	I have no problems doing my usual activities.	I have slight pain or discomfort.	I am slightly anxious or depressed.
50	8	Male	Urban	Married	illiterate	Private employee	Yes	No	No	No	Yes	No	No	Yes	High	No	120	0.95	80	Yes	I have no problems in walking about.	I have no problems washing or dressing myself.	I have no problems doing my usual activities.	I have moderate pain or discomfort.	I am not anxious or depressed.
51	6	Female	Urban	Unmarried	Tertiary education	Government employee	No	Yes	No	No	No	No	No	Yes	High	No	123	0.9	90	No	I have slight problems in walking about.	I have no problems washing or dressing myself.	I have sllight problems doing my usual activities.	I have slight pain or discomfort.	I am not anxious or depressed.
63	4	Female	Urban	Married	illiterate	House wife	Yes	Yes	No	No	Yes	No	No	Yes	High	No	118	0.96	70	Yes	I have no problems in walking about.	I have no problems washing or dressing myself.	I have no problems doing my usual activities.	I have slight pain or discomfort.	I am not anxious or depressed.
70	7	Male	Rural	Married	illiterate	Farmer	Yes	No	Yes	No	Yes	No	Yes	Yes	High	No	130	0.91	80	Yes	I have no problems in walking about.	I have no problems washing or dressing myself.	I have sllight problems doing my usual activities.	I have slight pain or discomfort.	I am slightly anxious or depressed.
65	9	Female	Urban	Married	Primary education	House wife	Yes	Yes	No	No	Yes	No	No	No	Intermediate	No	140	0.93	80	Yes	I have no problems in walking about.	I have no problems washing or dressing myself.	I have sllight problems doing my usual activities.	I have slight pain or discomfort.	I am not anxious or depressed.
55	2	Female	Urban	Married	Primary education	House wife	Yes	Yes	No	No	No	No	No	No	High	No	120	0.97	90	Yes	I have no problems in walking about.	I have no problems washing or dressing myself.	I have sllight problems doing my usual activities.	I have no pain or discomfort.	I am not anxious or depressed.
53	6	Male	Urban	Married	Tertiary education	Government employee	Yes	No	No	No	Yes	No	No	Yes	High	No	130	0.88	70	Yes	I have no problems in walking about.	I have slight problems washing or dressing myself	I have sllight problems doing my usual activities.	I have slight pain or discomfort.	I am slightly anxious or depressed.
60	7	Male	Urban	Married	Secondary education	Farmer	Yes	Yes	No	No	Yes	No	No	No	High	Yes	105	0.85	85	Yes	I have no problems in walking about.	I have no problems washing or dressing myself.	I have sllight problems doing my usual activities.	I have slight pain or discomfort.	I am moderately anxious or depressed.
63	8	Female	Urban	Married	Secondary education	House wife	No	Yes	No	No	No	No	No	No	High	Yes	100	0.83	80	Yes	I have slight problems in walking about.	I have slight problems washing or dressing myself	I have moderate problems doing my usual activities.	I have slight pain or discomfort.	I am slightly anxious or depressed.
38	6	Female	Urban	Married	Tertiary education	House wife	No	Yes	No	No	No	No	No	No	High	Yes	125	0.91	75	Yes	I have no problems in walking about.	I have no problems washing or dressing myself.	I have sllight problems doing my usual activities.	I have slight pain or discomfort.	I am slightly anxious or depressed.
42	9	Female	Urban	Married	Primary education	House wife	Yes	Yes	No	No	No	No	No	Yes	High	No	120	0.81	90	No	I have slight problems in walking about.	I have no problems washing or dressing myself.	I have sllight problems doing my usual activities.	I have slight pain or discomfort.	I am moderately anxious or depressed.
58	2	Male	Urban	Married	Secondary education	Private employee	Yes	Yes	No	No	Yes	No	No	Yes	High	Yes	122	0.79	75	Yes	I have slight problems in walking about.	I have slight problems washing or dressing myself	I have sllight problems doing my usual activities.	I have slight pain or discomfort.	I am moderately anxious or depressed.
67	5	Male	Rural	Married	illiterate	Farmer	Yes	Yes	Yes	No	Yes	No	No	No	Intermediate	No	130	0.79	65	Yes	I have slight problems in walking about.	I have slight problems washing or dressing myself	I have sllight problems doing my usual activities.	I have slight pain or discomfort.	I am moderately anxious or depressed.
53	3	Male	Urban	Married	Secondary education	Government employee	No	Yes	Yes	No	Yes	No	No	No	High	No	110	1	75	Yes	I have no problems in walking about.	I have no problems washing or dressing myself.	I have no problems doing my usual activities.	I have no pain or discomfort.	I am not anxious or depressed.
46	3	Female	Urban	Married	illiterate	House wife	Yes	Yes	No	No	No	No	No	No	Intermediate	No	130	0.97	80	Yes	I have no problems in walking about.	I have no problems washing or dressing myself.	I have sllight problems doing my usual activities.	I have no pain or discomfort.	I am not anxious or depressed.
67	4	Male	Urban	Married	Secondary education	Government employee	No	No	No	No	Yes	No	No	No	High	No	110	0.91	65	Yes	I have no problems in walking about.	I have no problems washing or dressing myself.	I have sllight problems doing my usual activities.	I have slight pain or discomfort.	I am slightly anxious or depressed.
82	17	Male	Urban	Married	illiterate	Government employee	Yes	Yes	No	No	No	No	No	No	High	Yes	130	-0.24	70	Yes	I have moderate problems in walking about.	I have moderate problems washing or dressing myself	I am unable to do my usual activities.	I have extreme pain or discomfort.	I am extremely anxious or depressed.
65	7	Female	Urban	Married	Primary education	House wife	Yes	Yes	No	No	No	No	No	Yes	High	Yes	110	0.72	70	Yes	I have slight problems in walking about.	I have slight problems washing or dressing myself	I have severe problems doing my usual activities.	I have slight pain or discomfort.	I am slightly anxious or depressed.
55	3	Female	Urban	Unmarried	illiterate	House wife	Yes	Yes	No	No	Yes	No	No	No	High	No	80	0.81	70	Yes	I have slight problems in walking about.	I have no problems washing or dressing myself.	I have sllight problems doing my usual activities.	I have slight pain or discomfort.	I am moderately anxious or depressed.
58	5	Female	Rural	Married	illiterate	Farmer	No	No	Yes	No	No	No	No	No	High	No	128	0.93	85	No	I have slight problems in walking about.	I have no problems washing or dressing myself.	I have sllight problems doing my usual activities.	I have no pain or discomfort.	I am not anxious or depressed.
52	1	Male	Urban	Married	Tertiary education	Government employee	No	Yes	No	No	Yes	No	No	No	High	Yes	120	0.88	70	Yes	I have no problems in walking about.	I have no problems washing or dressing myself.	I have no problems doing my usual activities.	I have slight pain or discomfort.	I am moderately anxious or depressed.
80	13	Female	Urban	Married	Primary education	House wife	Yes	No	No	No	No	No	No	Yes	High	Yes	125	0.07	70	Yes	I have moderate problems in walking about.	I have slight problems washing or dressing myself	I am unable to do my usual activities.	I have severe pain or discomfort.	I am severely anxious or depressed.
51	8	Female	Urban	Married	illiterate	Government employee	No	Yes	No	No	Yes	No	No	Yes	High	No	90	0.87	75	Yes	I have slight problems in walking about.	I have no problems washing or dressing myself.	I have sllight problems doing my usual activities.	I have slight pain or discomfort.	I am slightly anxious or depressed.
45	0.75	Female	Urban	Married	illiterate	House wife	Yes	Yes	No	No	Yes	No	No	No	High	No	104	1	80	Yes	I have no problems in walking about.	I have no problems washing or dressing myself.	I have no problems doing my usual activities.	I have no pain or discomfort.	I am not anxious or depressed.
70	10	Male	Urban	Married	illiterate	Trader	Yes	Yes	No	No	No	No	Yes	Yes	High	No	130	0.78	75	Yes	I have moderate problems in walking about.	I have no problems washing or dressing myself.	I have sllight problems doing my usual activities.	I have slight pain or discomfort.	I am moderately anxious or depressed.
54	2	Male	Urban	Married	Tertiary education	Other	Yes	Yes	No	No	No	No	No	Yes	High	Yes	125	0.9	70	Yes	I have slight problems in walking about.	I have no problems washing or dressing myself.	I have sllight problems doing my usual activities.	I have slight pain or discomfort.	I am not anxious or depressed.
65	16	Male	Urban	Married	Primary education	Private employee	Yes	No	No	No	No	No	Yes	No	High	No	96	0.87	65	Yes	I have slight problems in walking about.	I have no problems washing or dressing myself.	I have sllight problems doing my usual activities.	I have slight pain or discomfort.	I am slightly anxious or depressed.
65	7	Female	Rural	Unmarried	illiterate	Other	Yes	Yes	No	No	Yes	No	Yes	No	Intermediate	Yes	98	0.89	85	Yes	I have no problems in walking about.	I have no problems washing or dressing myself.	I have moderate problems doing my usual activities.	I have slight pain or discomfort.	I am slightly anxious or depressed.
40	11	Male	Urban	Married	Tertiary education	Government employee	Yes	No	No	No	Yes	No	Yes	Yes	High	No	112	1	70	Yes	I have no problems in walking about.	I have no problems washing or dressing myself.	I have no problems doing my usual activities.	I have no pain or discomfort.	I am not anxious or depressed.
60	4	Male	Urban	Married	Primary education	Private employee	Yes	Yes	No	No	No	No	No	Yes	Intermediate	No	128	0.73	70	Yes	I have moderate problems in walking about.	I have slight problems washing or dressing myself	I have moderate problems doing my usual activities.	I have moderate pain or discomfort.	I am moderately anxious or depressed.
47	5	Female	Rural	Married	Secondary education	Government employee	No	Yes	No	No	Yes	No	No	Yes	High	No	129	1	70	Yes	I have no problems in walking about.	I have no problems washing or dressing myself.	I have no problems doing my usual activities.	I have no pain or discomfort.	I am not anxious or depressed.
43	4	Female	Urban	Married	Secondary education	Other	Yes	Yes	No	No	Yes	No	No	No	Low	No	120	0.91	80	Yes	I have no problems in walking about.	I have no problems washing or dressing myself.	I have sllight problems doing my usual activities.	I have slight pain or discomfort.	I am slightly anxious or depressed.
63	7	Male	Urban	Married	illiterate	House wife	Yes	Yes	No	No	No	No	No	Yes	High	No	117	0.94	60	Yes	I have no problems in walking about.	I have no problems washing or dressing myself.	I have no problems doing my usual activities.	I have slight pain or discomfort.	I am slightly anxious or depressed.
63	8	Female	Rural	Married	illiterate	House wife	Yes	Yes	No	No	Yes	No	No	Yes	High	Yes	96	0.91	80	Yes	I have no problems in walking about.	I have no problems washing or dressing myself.	I have sllight problems doing my usual activities.	I have slight pain or discomfort.	I am slightly anxious or depressed.
67	8	Male	Urban	Married	Tertiary education	Government employee	Yes	Yes	No	No	Yes	No	No	No	High	Yes	105	0.87	70	Yes	I have slight problems in walking about.	I have no problems washing or dressing myself.	I have sllight problems doing my usual activities.	I have slight pain or discomfort.	I am slightly anxious or depressed.
55	4	Female	Rural	Married	Secondary education	Government employee	No	Yes	No	No	Yes	No	No	No	High	No	121	1	70	Yes	I have no problems in walking about.	I have no problems washing or dressing myself.	I have no problems doing my usual activities.	I have no pain or discomfort.	I am not anxious or depressed.
55	7	Male	Urban	Married	Tertiary education	Other	Yes	Yes	No	No	Yes	No	No	No	Intermediate	No	102	0.91	75	Yes	I have no problems in walking about.	I have no problems washing or dressing myself.	I have sllight problems doing my usual activities.	I have slight pain or discomfort.	I am slightly anxious or depressed.
78	4	Female	Urban	Married	Secondary education	Other	Yes	No	No	No	No	No	No	No	High	No	110	0.9	50	Yes	I have slight problems in walking about.	I have no problems washing or dressing myself.	I have no problems doing my usual activities.	I have slight pain or discomfort.	I am slightly anxious or depressed.
45	10	Male	Urban	Unmarried	Primary education	Private employee	No	Yes	Yes	Yes	No	No	No	No	High	No	112	0.93	75	Yes	I have slight problems in walking about.	I have no problems washing or dressing myself.	I have no problems doing my usual activities.	I have slight pain or discomfort.	I am not anxious or depressed.
76	12	Male	Urban	Married	illiterate	Trader	Yes	Yes	No	No	No	No	Yes	No	High	No	122	0.61	75	Yes	I have slight problems in walking about.	I have slight problems washing or dressing myself	I have no problems doing my usual activities.	I have slight pain or discomfort.	I am severely anxious or depressed.
51	6	Female	Urban	Married	Tertiary education	Government employee	No	Yes	Yes	No	Yes	No	No	Yes	High	No	125	1	70	Yes	I have no problems in walking about.	I have no problems washing or dressing myself.	I have no problems doing my usual activities.	I have no pain or discomfort.	I am not anxious or depressed.
40	5	Male	Urban	Married	illiterate	Trader	Yes	Yes	No	No	Yes	No	No	Yes	High	No	117	0.97	100	Yes	I have no problems in walking about.	I have no problems washing or dressing myself.	I have no problems doing my usual activities.	I have no pain or discomfort.	I am slightly anxious or depressed.
55	4	Male	Rural	Married	illiterate	Farmer	Yes	Yes	No	Yes	Yes	No	No	Yes	High	Yes	127	0.91	85	Yes	I have no problems in walking about.	I have no problems washing or dressing myself.	I have sllight problems doing my usual activities.	I have slight pain or discomfort.	I am slightly anxious or depressed.
66	7	Male	Urban	Married	Tertiary education	Other	Yes	No	No	No	Yes	No	Yes	No	High	No	123	0.83	70	No	I have no problems in walking about.	I have no problems washing or dressing myself.	I have moderate problems doing my usual activities.	I have slight pain or discomfort.	I am moderately anxious or depressed.
60	4	Female	Urban	Unmarried	Tertiary education	Government employee	No	Yes	No	No	Yes	No	No	No	Intermediate	No	124	0.93	80	Yes	I have no problems in walking about.	I have no problems washing or dressing myself.	I have sllight problems doing my usual activities.	I have slight pain or discomfort.	I am not anxious or depressed.
58	5	Male	Urban	Married	Secondary education	Private employee	Yes	No	No	No	No	No	No	No	High	No	100	0.85	85	Yes	I have moderate problems in walking about.	I have slight problems washing or dressing myself	I have no problems doing my usual activities.	I have slight pain or discomfort.	I am slightly anxious or depressed.
55	4	Female	Rural	Married	illiterate	House wife	Yes	Yes	No	No	Yes	No	No	No	Intermediate	No	105	0.85	70	Yes	I have no problems in walking about.	I have no problems washing or dressing myself.	I have sllight problems doing my usual activities.	I have slight pain or discomfort.	I am moderately anxious or depressed.
60	3	Female	Urban	Married	illiterate	House wife	Yes	Yes	No	No	Yes	No	No	No	Low	Yes	126	0.6	6	Yes	I have no problems in walking about.	I have no problems washing or dressing myself.	I have moderate problems doing my usual activities.	I have moderate pain or discomfort.	I am severely anxious or depressed.
70	4	Female	Urban	Unmarried	Primary education	House wife	Yes	No	No	No	No	No	No	No	High	No	130	0.84	60	Yes	I have moderate problems in walking about.	I have no problems washing or dressing myself.	I have sllight problems doing my usual activities.	I have slight pain or discomfort.	I am slightly anxious or depressed.
55	7	Female	Urban	Married	Secondary education	House wife	Yes	Yes	No	No	Yes	No	No	No	High	Yes	105	0.91	80	Yes	I have no problems in walking about.	I have no problems washing or dressing myself.	I have sllight problems doing my usual activities.	I have slight pain or discomfort.	I am slightly anxious or depressed.
44	8	Female	Urban	Married	illiterate	House wife	Yes	Yes	No	No	Yes	No	Yes	Yes	High	No	130	1	90	Yes	I have no problems in walking about.	I have no problems washing or dressing myself.	I have no problems doing my usual activities.	I have no pain or discomfort.	I am not anxious or depressed.
58	2	Male	Urban	Married	Tertiary education	Government employee	Yes	Yes	No	No	Yes	No	No	No	High	No	120	0.85	65	Yes	I have no problems in walking about.	I have no problems washing or dressing myself.	I have sllight problems doing my usual activities.	I have slight pain or discomfort.	I am moderately anxious or depressed.
55	7	Female	Urban	Married	illiterate	House wife	Yes	Yes	No	No	Yes	No	No	No	High	Yes	110	0.82	75	Yes	I have no problems in walking about.	I have no problems washing or dressing myself.	I have moderate problems doing my usual activities.	I have moderate pain or discomfort.	I am moderately anxious or depressed.
68	5	Female	Urban	Married	illiterate	House wife	No	Yes	No	No	Yes	Yes	No	No	High	Yes	140	0.27	70	Yes	I have no problems in walking about.	I have no problems washing or dressing myself.	I have severe problems doing my usual activities.	I have severe pain or discomfort.	I am severely anxious or depressed.
75	3	Male	Rural	Married	illiterate	Trader	No	No	Yes	No	No	Yes	Yes	Yes	High	Yes	180	0.63	60	Yes	I have moderate problems in walking about.	I have no problems washing or dressing myself.	I am unable to do my usual activities.	I have slight pain or discomfort.	I am not anxious or depressed.
62	6	Male	Urban	Married	Tertiary education	Government employee	No	No	Yes	No	No	Yes	Yes	Yes	High	No	135	0.83	60	Yes	I have moderate problems in walking about.	I have no problems washing or dressing myself.	I have sllight problems doing my usual activities.	I have moderate pain or discomfort.	I am slightly anxious or depressed.
48	11.5	Female	Urban	Married	illiterate	House wife	Yes	No	Yes	No	No	Yes	Yes	No	Low	Yes	153	0.4	75	Yes	I have moderate problems in walking about.	I have slight problems washing or dressing myself	I have severe problems doing my usual activities.	I have moderate pain or discomfort.	I am severely anxious or depressed.
67	6	Male	Urban	Married	Primary education	Trader	Yes	No	Yes	No	Yes	Yes	Yes	No	Low	No	164	0.71	70	Yes	I have no problems in walking about.	I have no problems washing or dressing myself.	I have severe problems doing my usual activities.	I have moderate pain or discomfort.	I am moderately anxious or depressed.
70	5	Female	Urban	Unmarried	illiterate	House wife	Yes	No	No	No	No	Yes	Yes	No	High	No	140	0.67	90	Yes	I have no problems in walking about.	I have no problems washing or dressing myself.	I am unable to do my usual activities.	I have slight pain or discomfort.	I am slightly anxious or depressed.
58	6	Male	Urban	Married	illiterate	Government employee	Yes	Yes	No	No	No	Yes	No	Yes	Low	No	143	0.87	80	Yes	I have slight problems in walking about.	I have no problems washing or dressing myself.	I have sllight problems doing my usual activities.	I have slight pain or discomfort.	I am slightly anxious or depressed.
55	3	Female	Urban	Married	illiterate	House wife	Yes	Yes	No	No	No	Yes	Yes	No	Intermediate	Yes	137	0.81	75	Yes	I have moderate problems in walking about.	I have no problems washing or dressing myself.	I have moderate problems doing my usual activities.	I have moderate pain or discomfort.	I am slightly anxious or depressed.
70	12	Male	Urban	Married	Tertiary education	Government employee	Yes	No	No	No	Yes	Yes	Yes	No	High	Yes	170	0.75	60	Yes	I have moderate problems in walking about.	I have no problems washing or dressing myself.	I have moderate problems doing my usual activities.	I have moderate pain or discomfort.	I am moderately anxious or depressed.
62	10	Female	Urban	Unmarried	illiterate	House wife	Yes	Yes	No	No	Yes	Yes	Yes	Yes	Low	No	170	0.91	80	Yes	I have no problems in walking about.	I have no problems washing or dressing myself.	I have sllight problems doing my usual activities.	I have slight pain or discomfort.	I am slightly anxious or depressed.
66	10	Male	Urban	Married	Tertiary education	Other	Yes	No	No	No	No	Yes	Yes	No	High	Yes	140	0.86	80	Yes	I have slight problems in walking about.	I have no problems washing or dressing myself.	I have sllight problems doing my usual activities.	I have moderate pain or discomfort.	I am slightly anxious or depressed.
52	10	Male	Urban	Married	Secondary education	Other	Yes	Yes	Yes	Yes	No	Yes	No	Yes	Low	Yes	129	0.83	70	Yes	I have no problems in walking about.	I have no problems washing or dressing myself.	I have sllight problems doing my usual activities.	I have moderate pain or discomfort.	I am moderately anxious or depressed.
44	1	Male	Urban	Married	Secondary education	House wife	Yes	Yes	No	No	No	Yes	Yes	No	High	Yes	140	0.95	80	Yes	I have no problems in walking about.	I have no problems washing or dressing myself.	I have moderate problems doing my usual activities.	I have no pain or discomfort.	I am not anxious or depressed.
70	13	Female	Urban	Married	illiterate	Government employee	No	No	No	No	No	Yes	No	No	High	Yes	165	0.16	85	Yes	I have no problems in walking about.	I have no problems washing or dressing myself.	I am unable to do my usual activities.	I have severe pain or discomfort.	I am severely anxious or depressed.
60	5	Female	Urban	Married	Primary education	House wife	Yes	Yes	No	No	Yes	Yes	Yes	Yes	Intermediate	Yes	168	0.79	65	Yes	I have no problems in walking about.	I have no problems washing or dressing myself.	I have severe problems doing my usual activities.	I have moderate pain or discomfort.	I am not anxious or depressed.
62	4	Male	Urban	Married	Primary education	Private employee	Yes	Yes	No	Yes	Yes	Yes	Yes	No	Intermediate	No	165	0.83	60	Yes	I have no problems in walking about.	I have no problems washing or dressing myself.	I have sllight problems doing my usual activities.	I have moderate pain or discomfort.	I am moderately anxious or depressed.
74	12	Male	Urban	Unmarried	Primary education	Trader	Yes	Yes	No	No	No	Yes	No	No	High	No	152	0.21	65	Yes	I have slight problems in walking about.	I have slight problems washing or dressing myself	I have sllight problems doing my usual activities.	I have extreme pain or discomfort.	I am severely anxious or depressed.
63	3	Female	Urban	Married	Tertiary education	Other	Yes	Yes	No	No	No	Yes	No	Yes	Intermediate	No	160	0.88	60	Yes	I have no problems in walking about.	I have slight problems washing or dressing myself	I have sllight problems doing my usual activities.	I have slight pain or discomfort.	I am slightly anxious or depressed.
61	8	Male	Urban	Married	Primary education	Trader	No	No	Yes	Yes	No	Yes	No	Yes	High	No	150	0.89	80	Yes	I have no problems in walking about.	I have no problems washing or dressing myself.	I have sllight problems doing my usual activities.	I have moderate pain or discomfort.	I am slightly anxious or depressed.
72	12.5	Male	Urban	Married	illiterate	Farmer	No	Yes	No	No	No	Yes	No	Yes	High	Yes	150	0.1	65	Yes	I have slight problems in walking about.	I have slight problems washing or dressing myself	I am unable to do my usual activities.	I have severe pain or discomfort.	I am severely anxious or depressed.
70	9	Female	Urban	Married	Primary education	House wife	No	Yes	No	No	No	Yes	Yes	No	High	Yes	180	0.56	80	Yes	I have slight problems in walking about.	I have slight problems washing or dressing myself	I have moderate problems doing my usual activities.	I have slight pain or discomfort.	I am severely anxious or depressed.
56	2	Male	Urban	Married	illiterate	Government employee	Yes	No	No	Yes	No	Yes	Yes	No	Low	No	201	0.86	75	Yes	I have slight problems in walking about.	I have no problems washing or dressing myself.	I have moderate problems doing my usual activities.	I have slight pain or discomfort.	I am slightly anxious or depressed.
65	12	Female	Rural	Married	illiterate	House wife	Yes	No	No	No	No	Yes	No	No	High	Yes	148	0.5	60	Yes	I have moderate problems in walking about.	I have slight problems washing or dressing myself	I am unable to do my usual activities.	I have moderate pain or discomfort.	I am moderately anxious or depressed.
55	2	Female	Urban	Married	illiterate	House wife	Yes	No	No	No	Yes	Yes	No	No	High	No	132	0.91	80	Yes	I have no problems in walking about.	I have no problems washing or dressing myself.	I have sllight problems doing my usual activities.	I have slight pain or discomfort.	I am slightly anxious or depressed.
60	5	Female	Urban	Married	illiterate	House wife	Yes	No	No	No	Yes	Yes	No	Yes	Low	No	135	0.56	80	Yes	I have slight problems in walking about.	I have no problems washing or dressing myself.	I am unable to do my usual activities.	I have moderate pain or discomfort.	I am moderately anxious or depressed.
45	7	Male	Urban	Married	Secondary education	Government employee	No	No	No	No	No	Yes	Yes	No	High	No	133	0.89	90	Yes	I have no problems in walking about.	I have no problems washing or dressing myself.	I have sllight problems doing my usual activities.	I have moderate pain or discomfort.	I am slightly anxious or depressed.
61	10	Female	Urban	Married	Tertiary education	House wife	No	No	No	No	Yes	Yes	No	No	High	Yes	217	0.71	70	Yes	I have no problems in walking about.	I have no problems washing or dressing myself.	I have severe problems doing my usual activities.	I have moderate pain or discomfort.	I am moderately anxious or depressed.
45	1	Female	Urban	Married	Primary education	Private employee	Yes	Yes	No	No	No	Yes	No	No	High	No	140	0.93	90	Yes	I have no problems in walking about.	I have no problems washing or dressing myself.	I have sllight problems doing my usual activities.	I have slight pain or discomfort.	I am not anxious or depressed.
67	9	Female	Rural	Unmarried	illiterate	Farmer	Yes	Yes	No	No	No	Yes	No	Yes	High	No	140	0.88	70	Yes	I have no problems in walking about.	I have slight problems washing or dressing myself	I have sllight problems doing my usual activities.	I have slight pain or discomfort.	I am slightly anxious or depressed.
64	10	Male	Rural	Married	illiterate	Farmer	Yes	No	Yes	No	No	Yes	Yes	No	High	No	135	0.85	75	Yes	I have slight problems in walking about.	I have slight problems washing or dressing myself	I have sllight problems doing my usual activities.	I have slight pain or discomfort.	I am slightly anxious or depressed.
60	4	Male	Urban	Married	Primary education	Government employee	Yes	No	No	No	No	Yes	No	Yes	High	Yes	138	0.88	75	No	I have slight problems in walking about.	I have no problems washing or dressing myself.	I have sllight problems doing my usual activities.	I have moderate pain or discomfort.	I am not anxious or depressed.
42	15	Female	Urban	Unmarried	illiterate	House wife	No	No	No	No	No	Yes	Yes	Yes	Intermediate	Yes	146	0.81	70	Yes	I have moderate problems in walking about.	I have no problems washing or dressing myself.	I have moderate problems doing my usual activities.	I have moderate pain or discomfort.	I am slightly anxious or depressed.
67	6	Male	Urban	Married	illiterate	Farmer	Yes	No	No	No	No	Yes	No	No	High	Yes	141	0.75	85	Yes	I have moderate problems in walking about.	I have no problems washing or dressing myself.	I have moderate problems doing my usual activities.	I have moderate pain or discomfort.	I am moderately anxious or depressed.
63	5	Male	Urban	Married	Tertiary education	Government employee	No	No	Yes	No	No	Yes	No	Yes	Low	No	144	0.9	85	Yes	I have slight problems in walking about.	I have no problems washing or dressing myself.	I have no problems doing my usual activities.	I have slight pain or discomfort.	I am slightly anxious or depressed.
63	4	Male	Urban	Married	Primary education	Government employee	Yes	Yes	No	No	No	Yes	No	No	High	Yes	140	0.85	70	Yes	I have slight problems in walking about.	I have slight problems washing or dressing myself	I have sllight problems doing my usual activities.	I have slight pain or discomfort.	I am slightly anxious or depressed.
72	18	Female	Urban	Married	illiterate	Government employee	No	No	No	No	Yes	Yes	No	Yes	Low	Yes	170	0.83	50	Yes	I have no problems in walking about.	I have no problems washing or dressing myself.	I have sllight problems doing my usual activities.	I have moderate pain or discomfort.	I am moderately anxious or depressed.
65	10	Male	Urban	Married	Secondary education	Other	Yes	Yes	No	No	No	Yes	Yes	No	Intermediate	Yes	150	0.62	60	Yes	I have moderate problems in walking about.	I have slight problems washing or dressing myself	I have severe problems doing my usual activities.	I have moderate pain or discomfort.	I am moderately anxious or depressed.
78	10	Male	Urban	Married	Primary education	Private employee	Yes	Yes	No	No	No	Yes	Yes	No	High	Yes	160	0.62	75	Yes	I have moderate problems in walking about.	I have slight problems washing or dressing myself	I have severe problems doing my usual activities.	I have moderate pain or discomfort.	I am moderately anxious or depressed.
73	15	Female	Rural	Married	illiterate	House wife	Yes	No	No	No	No	Yes	No	Yes	Intermediate	Yes	225	0.1	55	Yes	I have slight problems in walking about.	I have slight problems washing or dressing myself	I am unable to do my usual activities.	I have severe pain or discomfort.	I am severely anxious or depressed.
60	5	Female	Rural	Unmarried	illiterate	House wife	Yes	Yes	No	No	No	Yes	No	Yes	Low	Yes	150	0.74	85	Yes	I have moderate problems in walking about.	I have slight problems washing or dressing myself	I have moderate problems doing my usual activities.	I have slight pain or discomfort.	I am moderately anxious or depressed.
65	9	Female	Urban	Married	illiterate	Private employee	Yes	No	No	No	Yes	Yes	Yes	Yes	High	Yes	150	0.89	75	Yes	I have no problems in walking about.	I have no problems washing or dressing myself.	I have moderate problems doing my usual activities.	I have slight pain or discomfort.	I am slightly anxious or depressed.
75	4	Female	Urban	Married	Primary education	House wife	No	No	No	No	Yes	Yes	No	Yes	High	No	125	0.89	80	Yes	I have no problems in walking about.	I have no problems washing or dressing myself.	I have moderate problems doing my usual activities.	I have slight pain or discomfort.	I am slightly anxious or depressed.
40	5	Female	Urban	Married	Tertiary education	Government employee	Yes	No	No	No	Yes	Yes	No	No	Intermediate	Yes	135	0.87	80	No	I have no problems in walking about.	I have no problems washing or dressing myself.	I have moderate problems doing my usual activities.	I have moderate pain or discomfort.	I am slightly anxious or depressed.
70	13	Male	Urban	Married	Primary education	Trader	No	No	No	No	No	Yes	No	Yes	Intermediate	Yes	180	0.49	60	Yes	I have moderate problems in walking about.	I have moderate problems washing or dressing myself	I am unable to do my usual activities.	I have moderate pain or discomfort.	I am moderately anxious or depressed.
56	5	Female	Urban	Married	Primary education	House wife	Yes	No	No	No	No	Yes	No	Yes	High	No	125	1	70	Yes	I have no problems in walking about.	I have no problems washing or dressing myself.	I have no problems doing my usual activities.	I have no pain or discomfort.	I am not anxious or depressed.
60	3	Female	Urban	Unmarried	Tertiary education	Government employee	No	Yes	No	No	Yes	Yes	No	No	High	No	135	0.94	80	Yes	I have no problems in walking about.	I have no problems washing or dressing myself.	I have no problems doing my usual activities.	I have slight pain or discomfort.	I am slightly anxious or depressed.
58	2	Male	Urban	Married	Secondary education	Private employee	Yes	No	No	No	No	Yes	No	No	High	Yes	142	0.85	80	Yes	I have slight problems in walking about.	I have slight problems washing or dressing myself	I have sllight problems doing my usual activities.	I have slight pain or discomfort.	I am slightly anxious or depressed.
64	10	Male	Urban	Married	Tertiary education	Government employee	No	Yes	No	No	Yes	Yes	No	Yes	High	Yes	140	0.85	70	Yes	I have slight problems in walking about.	I have slight problems washing or dressing myself	I have sllight problems doing my usual activities.	I have slight pain or discomfort.	I am slightly anxious or depressed.
68	12	Female	Urban	Married	illiterate	House wife	Yes	Yes	No	No	Yes	Yes	Yes	No	Low	No	165	0.94	60	Yes	I have no problems in walking about.	I have no problems washing or dressing myself.	I have sllight problems doing my usual activities.	I have no pain or discomfort.	I am slightly anxious or depressed.
70	9	Male	Rural	Married	illiterate	Farmer	Yes	Yes	Yes	No	Yes	Yes	No	No	High	Yes	155	0.82	60	Yes	I have no problems in walking about.	I have slight problems washing or dressing myself	I have sllight problems doing my usual activities.	I have slight pain or discomfort.	I am moderately anxious or depressed.
60	3	Male	Urban	Married	Secondary education	Trader	Yes	Yes	No	No	Yes	Yes	No	No	High	No	132	0.91	70	Yes	I have no problems in walking about.	I have no problems washing or dressing myself.	I have sllight problems doing my usual activities.	I have slight pain or discomfort.	I am slightly anxious or depressed.
75	18	Female	Urban	Married	illiterate	House wife	Yes	Yes	No	No	No	Yes	No	No	High	No	150	0.73	60	Yes	I have moderate problems in walking about.	I have moderate problems washing or dressing myself	I have moderate problems doing my usual activities.	I have slight pain or discomfort.	I am moderately anxious or depressed.
81	16	Female	Urban	Married	Secondary education	House wife	Yes	No	No	No	No	Yes	Yes	No	High	Yes	150	0.05	30	Yes	I have moderate problems in walking about.	I have moderate problems washing or dressing myself	I am unable to do my usual activities.	I have severe pain or discomfort.	I am severely anxious or depressed.
65	5	Male	Urban	Married	Secondary education	House wife	Yes	No	No	No	No	Yes	No	Yes	High	Yes	154	0.82	75	Yes	I have slight problems in walking about.	I have slight problems washing or dressing myself	I have moderate problems doing my usual activities.	I have moderate pain or discomfort.	I am slightly anxious or depressed.
66	20	Female	Urban	Married	illiterate	House wife	Yes	No	No	No	No	Yes	Yes	No	High	Yes	185	0.95	50	Yes	I have no problems in walking about.	I have no problems washing or dressing myself.	I have moderate problems doing my usual activities.	I have no pain or discomfort.	I am not anxious or depressed.
68	0.6	Female	Urban	Unmarried	Primary education	House wife	Yes	Yes	No	No	Yes	Yes	No	Yes	Intermediate	No	145	0.79	70	Yes	I have slight problems in walking about.	I have slight problems washing or dressing myself	I have sllight problems doing my usual activities.	I have slight pain or discomfort.	I am moderately anxious or depressed.
55	6	Female	Urban	Married	illiterate	House wife	Yes	Yes	No	No	Yes	Yes	No	No	Intermediate	No	150	0.97	75	Yes	I have no problems in walking about.	I have no problems washing or dressing myself.	I have sllight problems doing my usual activities.	I have no pain or discomfort.	I am not anxious or depressed.
57	7	Female	Urban	Married	Primary education	House wife	Yes	Yes	No	No	No	Yes	No	Yes	High	Yes	155	0.82	80	Yes	I have slight problems in walking about.	I have slight problems washing or dressing myself	I have moderate problems doing my usual activities.	I have moderate pain or discomfort.	I am slightly anxious or depressed.
70	8	Female	Urban	Married	illiterate	Trader	Yes	No	No	No	Yes	Yes	Yes	Yes	High	No	170	0.8	70	No	I have moderate problems in walking about.	I have moderate problems washing or dressing myself	I have sllight problems doing my usual activities.	I have slight pain or discomfort.	I am slightly anxious or depressed.
82	6	Female	Urban	Married	Secondary education	House wife	Yes	Yes	No	No	Yes	Yes	No	Yes	Low	Yes	175	0.58	65	Yes	I have slight problems in walking about.	I have slight problems washing or dressing myself	I have sllight problems doing my usual activities.	I have slight pain or discomfort.	I am severely anxious or depressed.
58	6	Male	Urban	Married	Primary education	Private employee	Yes	Yes	No	No	No	Yes	Yes	No	Intermediate	Yes	165	0.83	75	Yes	I have slight problems in walking about.	I have slight problems washing or dressing myself	I have sllight problems doing my usual activities.	I have moderate pain or discomfort.	I am slightly anxious or depressed.
76	8	Male	Rural	Married	illiterate	Farmer	Yes	No	No	No	No	Yes	Yes	No	High	Yes	215	0.53	75	Yes	I have slight problems in walking about.	I have slight problems washing or dressing myself	I am unable to do my usual activities.	I have moderate pain or discomfort.	I am moderately anxious or depressed.
62	10	Female	Urban	Married	Primary education	Private employee	Yes	No	No	No	No	Yes	Yes	Yes	High	Yes	150	0.85	70	Yes	I have slight problems in walking about.	I have slight problems washing or dressing myself	I have sllight problems doing my usual activities.	I have slight pain or discomfort.	I am slightly anxious or depressed.
80	6	Female	Urban	Married	Primary education	House wife	Yes	No	No	No	No	Yes	Yes	No	High	Yes	170	0.65	45	Yes	I have slight problems in walking about.	I have slight problems washing or dressing myself	I have severe problems doing my usual activities.	I have moderate pain or discomfort.	I am moderately anxious or depressed.
40	5	Female	Rural	Married	Secondary education	House wife	No	No	No	No	Yes	Yes	No	No	High	No	150	0.85	70	Yes	I have slight problems in walking about.	I have slight problems washing or dressing myself	I have sllight problems doing my usual activities.	I have slight pain or discomfort.	I am slightly anxious or depressed.
64	9	Male	Urban	Married	illiterate	House wife	Yes	Yes	No	No	No	Yes	Yes	No	High	Yes	180	0.76	65	Yes	I have moderate problems in walking about.	I have slight problems washing or dressing myself	I have sllight problems doing my usual activities.	I have slight pain or discomfort.	I am moderately anxious or depressed.
38	6	Female	Urban	Married	Secondary education	House wife	Yes	Yes	No	No	No	Yes	No	Yes	High	No	148	1	80	Yes	I have no problems in walking about.	I have no problems washing or dressing myself.	I have no problems doing my usual activities.	I have no pain or discomfort.	I am not anxious or depressed.
50	1.5	Female	Urban	Married	illiterate	Trader	Yes	Yes	No	No	Yes	Yes	No	No	High	No	140	1	75	Yes	I have no problems in walking about.	I have no problems washing or dressing myself.	I have no problems doing my usual activities.	I have no pain or discomfort.	I am not anxious or depressed.
80	19	Female	Urban	Married	illiterate	House wife	Yes	Yes	No	No	No	Yes	Yes	No	High	Yes	185	0.63	50	Yes	I have slight problems in walking about.	I have moderate problems washing or dressing myself	I have severe problems doing my usual activities.	I have moderate pain or discomfort.	I am moderately anxious or depressed.
58	3	Male	Urban	Unmarried	Secondary education	Private employee	Yes	Yes	Yes	Yes	No	Yes	No	Yes	High	No	120	0.94	60	Yes	I have no problems in walking about.	I have no problems washing or dressing myself.	I have no problems doing my usual activities.	I have slight pain or discomfort.	I am slightly anxious or depressed.
60	8	Female	Urban	Unmarried	illiterate	House wife	Yes	Yes	No	No	No	Yes	No	No	Low	Yes	136	0.76	85	Yes	I have slight problems in walking about.	I have slight problems washing or dressing myself	I have moderate problems doing my usual activities.	I have moderate pain or discomfort.	I am moderately anxious or depressed.
70	12	Male	Urban	Married	illiterate	Government employee	Yes	No	No	No	Yes	Yes	Yes	No	High	Yes	180	0.91	60	Yes	I have no problems in walking about.	I have no problems washing or dressing myself.	I have sllight problems doing my usual activities.	I have slight pain or discomfort.	I am slightly anxious or depressed.
66	12	Female	Rural	Married	illiterate	House wife	Yes	No	No	No	No	Yes	Yes	Yes	Intermediate	Yes	140	0.29	50	Yes	I have moderate problems in walking about.	I have slight problems washing or dressing myself	I am unable to do my usual activities.	I have moderate pain or discomfort.	I am severely anxious or depressed.
76	16	Male	Urban	Married	illiterate	House wife	Yes	No	No	No	No	Yes	Yes	No	Intermediate	Yes	160	0.07	60	Yes	I have moderate problems in walking about.	I have slight problems washing or dressing myself	I am unable to do my usual activities.	I have severe pain or discomfort.	I am severely anxious or depressed.
65	4	Female	Rural	Married	illiterate	Farmer	Yes	Yes	No	No	Yes	Yes	No	No	High	Yes	170	0.89	70	Yes	I have no problems in walking about.	I have no problems washing or dressing myself.	I have moderate problems doing my usual activities.	I have slight pain or discomfort.	I am slightly anxious or depressed.
71	13	Male	Urban	Married	Tertiary education	Private employee	Yes	Yes	No	No	No	Yes	No	Yes	Intermediate	Yes	140	0.07	70	Yes	I have moderate problems in walking about.	I have slight problems washing or dressing myself	I am unable to do my usual activities.	I have severe pain or discomfort.	I am severely anxious or depressed.
65	9	Female	Urban	Married	illiterate	Private employee	No	No	No	No	Yes	Yes	No	No	Intermediate	Yes	165	0.78	80	Yes	I have slight problems in walking about.	I have no problems washing or dressing myself.	I have moderate problems doing my usual activities.	I have moderate pain or discomfort.	I am moderately anxious or depressed.
51	7	Male	Urban	Married	Primary education	Trader	Yes	No	No	No	No	Yes	No	No	Intermediate	Yes	200	0.9	75	Yes	I have slight problems in walking about.	I have no problems washing or dressing myself.	I have sllight problems doing my usual activities.	I have slight pain or discomfort.	I am not anxious or depressed.
75	10	Female	Urban	Married	illiterate	House wife	Yes	No	No	No	No	Yes	Yes	No	High	Yes	195	0.19	60	No	I have moderate problems in walking about.	I have slight problems washing or dressing myself	I have severe problems doing my usual activities.	I have severe pain or discomfort.	I am severely anxious or depressed.
60	8	Male	Urban	Married	Secondary education	Government employee	Yes	No	No	No	Yes	Yes	Yes	No	High	No	140	0.91	75	Yes	I have no problems in walking about.	I have no problems washing or dressing myself.	I have sllight problems doing my usual activities.	I have slight pain or discomfort.	I am slightly anxious or depressed.
50	5	Female	Urban	Married	illiterate	Other	Yes	No	No	No	Yes	Yes	Yes	No	Intermediate	Yes	180	0.77	75	Yes	I have slight problems in walking about.	I have slight problems washing or dressing myself	I have moderate problems doing my usual activities.	I have slight pain or discomfort.	I am moderately anxious or depressed.
55	8	Male	Urban	Married	Tertiary education	Government employee	No	No	No	No	No	Yes	Yes	No	High	No	136	0.88	75	Yes	I have no problems in walking about.	I have no problems washing or dressing myself.	I have no problems doing my usual activities.	I have slight pain or discomfort.	I am moderately anxious or depressed.
70	12	Male	Urban	Married	Tertiary education	Farmer	No	Yes	No	No	No	Yes	Yes	Yes	High	Yes	180	0.69	65	Yes	I have slight problems in walking about.	I have no problems washing or dressing myself.	I have severe problems doing my usual activities.	I have slight pain or discomfort.	I am moderately anxious or depressed.
74	16	Male	Urban	Married	illiterate	Trader	Yes	No	No	No	No	Yes	Yes	No	Intermediate	Yes	190	0.07	65	Yes	I have moderate problems in walking about.	I have slight problems washing or dressing myself	I am unable to do my usual activities.	I have severe pain or discomfort.	I am severely anxious or depressed.
80	13	Female	Urban	Unmarried	illiterate	House wife	Yes	Yes	No	No	No	Yes	Yes	Yes	Low	Yes	209	0.07	70	Yes	I have moderate problems in walking about.	I have slight problems washing or dressing myself	I am unable to do my usual activities.	I have severe pain or discomfort.	I am severely anxious or depressed.
73	11	Male	Urban	Married	Tertiary education	Trader	Yes	No	No	No	No	Yes	Yes	No	High	Yes	146	0.19	60	Yes	I have moderate problems in walking about.	I have slight problems washing or dressing myself	I have severe problems doing my usual activities.	I have severe pain or discomfort.	I am severely anxious or depressed.
69	8	Female	Urban	Married	illiterate	House wife	Yes	No	No	No	No	Yes	Yes	No	Intermediate	No	240	0.82	60	Yes	I have moderate problems in walking about.	I have slight problems washing or dressing myself	I have sllight problems doing my usual activities.	I have slight pain or discomfort.	I am slightly anxious or depressed.
70	11	Female	Urban	Married	Primary education	House wife	Yes	No	No	No	No	Yes	Yes	Yes	High	Yes	176	0.78	60	Yes	I have slight problems in walking about.	I have no problems washing or dressing myself.	I have moderate problems doing my usual activities.	I have moderate pain or discomfort.	I am moderately anxious or depressed.
75	13	Male	Urban	Married	Secondary education	Private employee	Yes	No	Yes	No	No	Yes	Yes	No	High	Yes	188	0.07	75	Yes	I have moderate problems in walking about.	I have slight problems washing or dressing myself	I am unable to do my usual activities.	I have severe pain or discomfort.	I am severely anxious or depressed.
61	8	Male	Urban	Married	illiterate	Other	Yes	Yes	Yes	Yes	Yes	Yes	No	Yes	High	No	135	0.94	80	Yes	I have no problems in walking about.	I have no problems washing or dressing myself.	I have no problems doing my usual activities.	I have slight pain or discomfort.	I am slightly anxious or depressed.
51	13	Female	Urban	Married	Primary education	House wife	Yes	Yes	No	No	No	Yes	Yes	Yes	Intermediate	No	126	0.97	60	Yes	I have no problems in walking about.	I have no problems washing or dressing myself.	I have sllight problems doing my usual activities.	I have no pain or discomfort.	I am not anxious or depressed.
78	20	Female	Rural	Married	Primary education	Farmer	Yes	No	No	No	No	Yes	Yes	No	High	Yes	140	0.07	45	Yes	I have moderate problems in walking about.	I have slight problems washing or dressing myself	I am unable to do my usual activities.	I have severe pain or discomfort.	I am severely anxious or depressed.
68	11.5	Male	Urban	Unmarried	illiterate	Farmer	Yes	Yes	No	No	No	Yes	Yes	No	Low	Yes	190	0.5	70	Yes	I have moderate problems in walking about.	I have slight problems washing or dressing myself	I am unable to do my usual activities.	I have moderate pain or discomfort.	I am moderately anxious or depressed.
60	10	Female	Rural	Married	illiterate	Farmer	Yes	Yes	No	No	No	Yes	Yes	Yes	High	No	182	0.74	75	Yes	I have severe problems in walking about.	I have no problems washing or dressing myself.	I have sllight problems doing my usual activities.	I have no pain or discomfort.	I am not anxious or depressed.
67	9	Male	Urban	Unmarried	Tertiary education	Government employee	No	Yes	No	No	No	Yes	No	No	High	No	133.4	0.93	70	Yes	I have no problems in walking about.	I have no problems washing or dressing myself.	I have sllight problems doing my usual activities.	I have slight pain or discomfort.	I am not anxious or depressed.
78	12	Male	Urban	Married	Secondary education	Trader	Yes	Yes	No	No	Yes	Yes	Yes	No	Low	Yes	188	0.71	50	Yes	I have no problems in walking about.	I have no problems washing or dressing myself.	I have severe problems doing my usual activities.	I have moderate pain or discomfort.	I am moderately anxious or depressed.
60	19	Male	Urban	Married	Primary education	Private employee	Yes	Yes	No	No	No	Yes	Yes	No	Low	No	138	0.97	70	Yes	I have slight problems in walking about.	I have no problems washing or dressing myself.	I have no problems doing my usual activities.	I have no pain or discomfort.	I am not anxious or depressed.
67	11	Male	Rural	Married	Primary education	Farmer	Yes	Yes	No	No	No	Yes	Yes	No	Intermediate	No	158	0.76	75	Yes	I have slight problems in walking about.	I have slight problems washing or dressing myself	I have moderate problems doing my usual activities.	I have moderate pain or discomfort.	I am moderately anxious or depressed.
66	12	Male	Urban	Married	Primary education	Farmer	Yes	Yes	No	No	Yes	Yes	No	No	Intermediate	Yes	181	0.83	60	Yes	I have no problems in walking about.	I have no problems washing or dressing myself.	I have sllight problems doing my usual activities.	I have moderate pain or discomfort.	I am moderately anxious or depressed.
65	8	Male	Urban	Married	Primary education	Trader	Yes	Yes	No	No	Yes	Yes	Yes	Yes	High	No	155	0.96	70	Yes	I have no problems in walking about.	I have no problems washing or dressing myself.	I have no problems doing my usual activities.	I have slight pain or discomfort.	I am not anxious or depressed.
70	5	Female	Urban	Unmarried	illiterate	House wife	Yes	No	No	No	Yes	Yes	Yes	No	High	Yes	192	0.91	60	Yes	I have no problems in walking about.	I have no problems washing or dressing myself.	I have sllight problems doing my usual activities.	I have slight pain or discomfort.	I am slightly anxious or depressed.
68	11	Female	Urban	Unmarried	Primary education	Private employee	Yes	Yes	No	No	Yes	Yes	Yes	No	High	No	140	0.91	60	Yes	I have no problems in walking about.	I have no problems washing or dressing myself.	I have sllight problems doing my usual activities.	I have slight pain or discomfort.	I am slightly anxious or depressed.
81	13	Male	Urban	Married	Tertiary education	Other	No	Yes	Yes	No	No	Yes	Yes	Yes	Low	No	226	-0.13	50	No	I have severe problems in walking about.	I have moderate problems washing or dressing myself	I have severe problems doing my usual activities.	I have extreme pain or discomfort.	I am severely anxious or depressed.
65	11	Male	Urban	Unmarried	Secondary education	Trader	Yes	No	Yes	Yes	No	Yes	Yes	No	High	No	132	0.87	90	Yes	I have slight problems in walking about.	I have no problems washing or dressing myself.	I have sllight problems doing my usual activities.	I have slight pain or discomfort.	I am slightly anxious or depressed.
63	14	Male	Urban	Married	Tertiary education	Private employee	No	Yes	No	No	No	Yes	Yes	Yes	High	Yes	148	0.96	65	Yes	I have no problems in walking about.	I have no problems washing or dressing myself.	I have no problems doing my usual activities.	I have slight pain or discomfort.	I am not anxious or depressed.
74	10	Male	Urban	Married	illiterate	Trader	Yes	No	No	No	No	Yes	Yes	No	High	Yes	162	0.76	70	Yes	I have moderate problems in walking about.	I have slight problems washing or dressing myself	I have sllight problems doing my usual activities.	I have slight pain or discomfort.	I am moderately anxious or depressed.
60	12	Female	Urban	Married	illiterate	House wife	Yes	Yes	No	No	No	Yes	No	No	High	Yes	168	0.67	60	Yes	I have slight problems in walking about.	I have no problems washing or dressing myself.	I have severe problems doing my usual activities.	I have moderate pain or discomfort.	I am moderately anxious or depressed.
66	17	Male	Urban	Unmarried	Secondary education	Private employee	Yes	Yes	Yes	No	No	Yes	No	Yes	Intermediate	Yes	185	0.07	65	Yes	I have moderate problems in walking about.	I have slight problems washing or dressing myself	I am unable to do my usual activities.	I have severe pain or discomfort.	I am severely anxious or depressed.
85	13	Male	Urban	Married	Tertiary education	Other	Yes	No	No	No	No	Yes	No	No	Intermediate	Yes	188	0.07	65	Yes	I have moderate problems in walking about.	I have slight problems washing or dressing myself	I am unable to do my usual activities.	I have severe pain or discomfort.	I am severely anxious or depressed.
76	11	Male	Urban	Married	Primary education	Trader	Yes	Yes	No	No	No	Yes	No	No	High	Yes	160	0.68	50	Yes	I have moderate problems in walking about.	I have slight problems washing or dressing myself	I have severe problems doing my usual activities.	I have moderate pain or discomfort.	I am slightly anxious or depressed.
62	13	Male	Rural	Married	illiterate	Farmer	Yes	Yes	No	No	Yes	Yes	Yes	No	High	No	165	0.87	50	Yes	I have slight problems in walking about.	I have no problems washing or dressing myself.	I have sllight problems doing my usual activities.	I have slight pain or discomfort.	I am slightly anxious or depressed.
62	10	Male	Rural	Married	illiterate	Trader	Yes	No	No	No	No	Yes	No	Yes	High	Yes	160	0.22	65	Yes	I have slight problems in walking about.	I have slight problems washing or dressing myself	I have severe problems doing my usual activities.	I have severe pain or discomfort.	I am severely anxious or depressed.
65	5	Female	Urban	Married	illiterate	House wife	Yes	No	No	No	No	Yes	No	Yes	Intermediate	Yes	156	0.87	60	Yes	I have slight problems in walking about.	I have no problems washing or dressing myself.	I have sllight problems doing my usual activities.	I have slight pain or discomfort.	I am slightly anxious or depressed.
66	6	Male	Urban	Married	Secondary education	Government employee	Yes	No	No	No	No	Yes	No	Yes	High	No	134	0.9	80	Yes	I have slight problems in walking about.	I have no problems washing or dressing myself.	I have sllight problems doing my usual activities.	I have slight pain or discomfort.	I am not anxious or depressed.
63	11	Male	Urban	Married	Primary education	Trader	Yes	Yes	No	No	No	Yes	No	No	Intermediate	Yes	217	0.67	50	Yes	I have slight problems in walking about.	I have no problems washing or dressing myself.	I have severe problems doing my usual activities.	I have moderate pain or discomfort.	I am moderately anxious or depressed.
63	8	Male	Urban	Married	Secondary education	Private employee	Yes	Yes	No	No	No	Yes	Yes	Yes	High	No	140	0.9	60	Yes	I have slight problems in walking about.	I have no problems washing or dressing myself.	I have sllight problems doing my usual activities.	I have slight pain or discomfort.	I am not anxious or depressed.
45	6	Female	Urban	Married	Primary education	House wife	Yes	No	No	No	Yes	Yes	No	Yes	Intermediate	No	140	0.9	60	Yes	I have slight problems in walking about.	I have no problems washing or dressing myself.	I have sllight problems doing my usual activities.	I have slight pain or discomfort.	I am not anxious or depressed.
82	8	Male	Urban	Married	Secondary education	Government employee	No	No	No	No	No	Yes	Yes	No	High	No	135	0.94	70	Yes	I have no problems in walking about.	I have no problems washing or dressing myself.	I have no problems doing my usual activities.	I have slight pain or discomfort.	I am slightly anxious or depressed.
66	9.5	Male	Urban	Married	Tertiary education	Other	Yes	Yes	No	No	No	Yes	Yes	No	High	No	155	0.84	75	Yes	I have moderate problems in walking about.	I have slight problems washing or dressing myself	I have sllight problems doing my usual activities.	I have slight pain or discomfort.	I am not anxious or depressed.
74	8	Male	Urban	Married	Primary education	Private employee	Yes	No	No	No	No	Yes	Yes	No	Intermediate	No	135	0.87	80	Yes	I have moderate problems in walking about.	I have no problems washing or dressing myself.	I have sllight problems doing my usual activities.	I have slight pain or discomfort.	I am not anxious or depressed.
65	14	Female	Rural	Unmarried	illiterate	Other	Yes	Yes	No	No	No	Yes	Yes	Yes	High	No	148	0.64	50	Yes	I have moderate problems in walking about.	I have no problems washing or dressing myself.	I have severe problems doing my usual activities.	I have moderate pain or discomfort.	I am moderately anxious or depressed.
67	18	Female	Rural	Married	Tertiary education	Government employee	Yes	No	Yes	No	Yes	Yes	Yes	Yes	Intermediate	No	166	0.85	75	No	I have no problems in walking about.	I have no problems washing or dressing myself.	I have sllight problems doing my usual activities.	I have slight pain or discomfort.	I am moderately anxious or depressed.
82	10	Male	Urban	Married	Secondary education	Other	Yes	Yes	No	No	No	Yes	Yes	No	Intermediate	Yes	162	0.07	40	Yes	I have moderate problems in walking about.	I have slight problems washing or dressing myself	I am unable to do my usual activities.	I have severe pain or discomfort.	I am severely anxious or depressed.
50	10	Female	Urban	Unmarried	Secondary education	House wife	Yes	Yes	No	No	Yes	Yes	No	No	Intermediate	Yes	178	0.82	65	Yes	I have no problems in walking about.	I have no problems washing or dressing myself.	I have moderate problems doing my usual activities.	I have moderate pain or discomfort.	I am moderately anxious or depressed.
78	8	Male	Urban	Married	Primary education	Private employee	Yes	Yes	No	No	No	Yes	Yes	No	Intermediate	No	150	0.82	70	Yes	I have no problems in walking about.	I have slight problems washing or dressing myself	I have sllight problems doing my usual activities.	I have slight pain or discomfort.	I am moderately anxious or depressed.
53	3	Female	Rural	Married	illiterate	House wife	Yes	Yes	No	No	No	Yes	No	No	High	No	135	0.93	80	Yes	I have no problems in walking about.	I have no problems washing or dressing myself.	I have sllight problems doing my usual activities.	I have slight pain or discomfort.	I am not anxious or depressed.
67	6	Female	Urban	Married	Primary education	House wife	Yes	No	No	No	No	Yes	Yes	Yes	Low	No	188	0.86	60	Yes	I have slight problems in walking about.	I have no problems washing or dressing myself.	I have moderate problems doing my usual activities.	I have slight pain or discomfort.	I am slightly anxious or depressed.
50	6	Female	Rural	Married	illiterate	House wife	Yes	No	No	Yes	No	Yes	No	No	Intermediate	No	116	0.83	75	Yes	I have no problems in walking about.	I have no problems washing or dressing myself.	I have sllight problems doing my usual activities.	I have moderate pain or discomfort.	I am moderately anxious or depressed.
60	7	Male	Urban	Married	Primary education	Private employee	Yes	Yes	No	No	Yes	Yes	No	Yes	High	No	140	0.97	60	Yes	I have no problems in walking about.	I have no problems washing or dressing myself.	I have no problems doing my usual activities.	I have no pain or discomfort.	I am slightly anxious or depressed.
53	8	Male	Urban	Married	Tertiary education	Government employee	Yes	Yes	No	No	No	Yes	No	Yes	Intermediate	No	160	0.97	70	Yes	I have no problems in walking about.	I have no problems washing or dressing myself.	I have sllight problems doing my usual activities.	I have no pain or discomfort.	I am not anxious or depressed.
64	5	Male	Urban	Married	Secondary education	Private employee	Yes	No	No	No	No	Yes	No	No	High	No	134	0.76	60	Yes	I have moderate problems in walking about.	I have slight problems washing or dressing myself	I have sllight problems doing my usual activities.	I have slight pain or discomfort.	I am moderately anxious or depressed.
65	2	Female	Urban	Married	Secondary education	House wife	Yes	Yes	No	No	No	Yes	No	Yes	Intermediate	No	141	0.8	75	Yes	I have slight problems in walking about.	I have no problems washing or dressing myself.	I have moderate problems doing my usual activities.	I have slight pain or discomfort.	I am moderately anxious or depressed.
70	12	Male	Urban	Married	Primary education	House wife	Yes	Yes	No	No	No	Yes	No	Yes	Intermediate	No	175	0.65	60	Yes	I have slight problems in walking about.	I have slight problems washing or dressing myself	I have severe problems doing my usual activities.	I have moderate pain or discomfort.	I am moderately anxious or depressed.
56	2	Female	Urban	Married	Primary education	House wife	Yes	No	No	No	Yes	Yes	No	Yes	High	Yes	150	0.94	75	Yes	I have no problems in walking about.	I have no problems washing or dressing myself.	I have no problems doing my usual activities.	I have slight pain or discomfort.	I am slightly anxious or depressed.
67	8	Female	Urban	Unmarried	Secondary education	Government employee	Yes	Yes	No	No	Yes	Yes	No	Yes	High	Yes	145	0.85	85	Yes	I have no problems in walking about.	I have no problems washing or dressing myself.	I have sllight problems doing my usual activities.	I have slight pain or discomfort.	I am moderately anxious or depressed.
52	5	Male	Urban	Married	Tertiary education	Private employee	No	Yes	No	No	Yes	Yes	No	Yes	High	No	129	1	90	Yes	I have no problems in walking about.	I have no problems washing or dressing myself.	I have no problems doing my usual activities.	I have no pain or discomfort.	I am not anxious or depressed.
78	16	Male	Urban	Married	Primary education	Trader	Yes	Yes	No	Yes	No	Yes	No	Yes	Low	No	150	0.84	50	Yes	I have moderate problems in walking about.	I have no problems washing or dressing myself.	I have sllight problems doing my usual activities.	I have slight pain or discomfort.	I am slightly anxious or depressed.
62	3	Male	Rural	Married	Tertiary education	Farmer	Yes	Yes	No	No	Yes	Yes	No	No	Intermediate	No	150	0.91	60	Yes	I have no problems in walking about.	I have no problems washing or dressing myself.	I have sllight problems doing my usual activities.	I have slight pain or discomfort.	I am slightly anxious or depressed.
60	8	Female	Urban	Married	illiterate	House wife	Yes	No	No	No	Yes	Yes	Yes	No	Low	Yes	188	0.85	70	Yes	I have no problems in walking about.	I have no problems washing or dressing myself.	I have sllight problems doing my usual activities.	I have slight pain or discomfort.	I am moderately anxious or depressed.
72	9	Male	Urban	Married	illiterate	Private employee	Yes	No	No	No	Yes	Yes	Yes	No	Low	Yes	190	0.44	60	Yes	I have slight problems in walking about.	I have slight problems washing or dressing myself	I have severe problems doing my usual activities.	I have moderate pain or discomfort.	I am severely anxious or depressed.
61	5	Male	Urban	Married	Tertiary education	Private employee	Yes	Yes	No	No	Yes	Yes	No	Yes	Intermediate	No	150	0.88	60	Yes	I have no problems in walking about.	I have no problems washing or dressing myself.	I have no problems doing my usual activities.	I have slight pain or discomfort.	I am moderately anxious or depressed.
60	11	Male	Urban	Married	Tertiary education	Government employee	Yes	No	Yes	No	No	Yes	No	Yes	High	No	200	0.8	60	Yes	I have slight problems in walking about.	I have no problems washing or dressing myself.	I have sllight problems doing my usual activities.	I have moderate pain or discomfort.	I am moderately anxious or depressed.
67	13	Female	Urban	Married	illiterate	House wife	Yes	No	No	No	No	Yes	Yes	No	Low	Yes	205	0.05	60	Yes	I have moderate problems in walking about.	I have moderate problems washing or dressing myself	I am unable to do my usual activities.	I have severe pain or discomfort.	I am severely anxious or depressed.
78	18	Male	Urban	Married	Primary education	Trader	Yes	Yes	No	No	No	Yes	Yes	No	Low	Yes	210	-0.1	35	Yes	I have moderate problems in walking about.	I have moderate problems washing or dressing myself	I am unable to do my usual activities.	I have severe pain or discomfort.	I am extremely anxious or depressed.
70	13	Female	Urban	Unmarried	illiterate	House wife	Yes	No	No	No	Yes	Yes	Yes	No	Intermediate	Yes	220	0.85	60	Yes	I have no problems in walking about.	I have no problems washing or dressing myself.	I have sllight problems doing my usual activities.	I have slight pain or discomfort.	I am moderately anxious or depressed.
70	6	Female	Urban	Unmarried	illiterate	Other	Yes	Yes	No	No	No	Yes	No	Yes	High	Yes	200	0.92	60	Yes	I have no problems in walking about.	I have no problems washing or dressing myself.	I have no problems doing my usual activities.	I have moderate pain or discomfort.	I am slightly anxious or depressed.
50	4	Male	Urban	Married	Tertiary education	Private employee	Yes	Yes	No	No	No	No	No	Yes	Intermediate	No	130	0.85	65	Yes	I have slight problems in walking about.	I have slight problems washing or dressing myself	I have sllight problems doing my usual activities.	I have slight pain or discomfort.	I am slightly anxious or depressed.
75	15	Female	Rural	Unmarried	illiterate	Trader	No	Yes	No	No	No	No	No	No	Low	Yes	136	0.05	40	Yes	I have moderate problems in walking about.	I have moderate problems washing or dressing myself	I am unable to do my usual activities.	I have severe pain or discomfort.	I am severely anxious or depressed.
64	10	Female	Rural	Married	illiterate	House wife	Yes	No	No	No	Yes	No	Yes	No	High	Yes	200	0.83	50	Yes	I have no problems in walking about.	I have no problems washing or dressing myself.	I have moderate problems doing my usual activities.	I have slight pain or discomfort.	I am moderately anxious or depressed.
54	11.5	Female	Urban	Married	Tertiary education	Government employee	No	No	No	No	No	No	No	No	Low	No	151	0.83	60	Yes	I have no problems in walking about.	I have no problems washing or dressing myself.	I have moderate problems doing my usual activities.	I have slight pain or discomfort.	I am moderately anxious or depressed.
60	3	Female	Rural	Married	illiterate	Farmer	Yes	Yes	No	No	Yes	No	No	No	Intermediate	Yes	187	0.93	70	Yes	I have no problems in walking about.	I have no problems washing or dressing myself.	I have sllight problems doing my usual activities.	I have slight pain or discomfort.	I am not anxious or depressed.
60	1	Female	Urban	Unmarried	Secondary education	Government employee	Yes	Yes	No	Yes	No	No	No	No	High	No	135	0.9	90	Yes	I have moderate problems in walking about.	I have no problems washing or dressing myself.	I have no problems doing my usual activities.	I have slight pain or discomfort.	I am not anxious or depressed.
50	10	Female	Urban	Unmarried	illiterate	House wife	No	Yes	No	No	Yes	No	No	Yes	High	Yes	135	0.91	90	Yes	I have no problems in walking about.	I have no problems washing or dressing myself.	I have sllight problems doing my usual activities.	I have slight pain or discomfort.	I am slightly anxious or depressed.
45	1	Female	Urban	Married	Secondary education	House wife	Yes	Yes	No	No	No	No	Yes	Yes	High	Yes	225	0.87	85	Yes	I have moderate problems in walking about.	I have no problems washing or dressing myself.	I have no problems doing my usual activities.	I have slight pain or discomfort.	I am slightly anxious or depressed.
83	7	Male	Urban	Unmarried	Secondary education	House wife	Yes	Yes	No	No	No	No	No	Yes	Intermediate	No	153	0.71	80	Yes	I have no problems in walking about.	I have no problems washing or dressing myself.	I have severe problems doing my usual activities.	I have moderate pain or discomfort.	I am moderately anxious or depressed.
67	9	Female	Urban	Unmarried	illiterate	House wife	Yes	Yes	No	No	No	No	No	No	High	No	140	0.85	85	Yes	I have slight problems in walking about.	I have slight problems washing or dressing myself	I have sllight problems doing my usual activities.	I have slight pain or discomfort.	I am slightly anxious or depressed.
60	13	Male	Urban	Married	Primary education	Private employee	Yes	Yes	No	No	Yes	No	No	Yes	High	No	150	0.87	75	Yes	I have slight problems in walking about.	I have slight problems washing or dressing myself	I have sllight problems doing my usual activities.	I have slight pain or discomfort.	I am not anxious or depressed.
59	7	Male	Urban	Married	Tertiary education	Other	No	Yes	No	No	Yes	No	No	Yes	Low	No	135	0.97	60	Yes	I have no problems in walking about.	I have no problems washing or dressing myself.	I have sllight problems doing my usual activities.	I have no pain or discomfort.	I am not anxious or depressed.
55	6	Female	Rural	Married	illiterate	House wife	Yes	Yes	No	No	No	No	No	Yes	Intermediate	No	150	0.83	80	Yes	I have no problems in walking about.	I have no problems washing or dressing myself.	I have moderate problems doing my usual activities.	I have slight pain or discomfort.	I am moderately anxious or depressed.
67	8	Female	Urban	Married	illiterate	House wife	Yes	Yes	No	No	No	No	No	No	High	No	170	0.76	75	No	I have slight problems in walking about.	I have slight problems washing or dressing myself	I have moderate problems doing my usual activities.	I have moderate pain or discomfort.	I am moderately anxious or depressed.
52	5	Male	Urban	Married	illiterate	Private employee	Yes	Yes	No	No	Yes	No	No	Yes	Low	No	122	0.93	70	Yes	I have no problems in walking about.	I have no problems washing or dressing myself.	I have sllight problems doing my usual activities.	I have slight pain or discomfort.	I am not anxious or depressed.
70	9	Female	Urban	Married	Primary education	House wife	Yes	Yes	No	No	No	No	No	No	High	Yes	170	0.77	70	Yes	I have slight problems in walking about.	I have slight problems washing or dressing myself	I have sllight problems doing my usual activities.	I have moderate pain or discomfort.	I am moderately anxious or depressed.
72	10	Male	Urban	Married	Tertiary education	Government employee	No	No	No	No	No	No	No	No	Intermediate	Yes	150	0.05	70	Yes	I have moderate problems in walking about.	I have moderate problems washing or dressing myself	I am unable to do my usual activities.	I have severe pain or discomfort.	I am severely anxious or depressed.
65	12	Male	Urban	Married	Tertiary education	Government employee	No	Yes	No	No	No	No	No	No	Intermediate	Yes	175	0.53	65	Yes	I have slight problems in walking about.	I have slight problems washing or dressing myself	I am unable to do my usual activities.	I have moderate pain or discomfort.	I am moderately anxious or depressed.
60	20	Male	Urban	Married	Tertiary education	Private employee	No	No	No	No	Yes	No	Yes	No	Low	Yes	210	0.78	85	Yes	I have slight problems in walking about.	I have no problems washing or dressing myself.	I have moderate problems doing my usual activities.	I have moderate pain or discomfort.	I am moderately anxious or depressed.
67	14	Female	Urban	Married	Secondary education	Government employee	Yes	No	No	No	No	No	Yes	Yes	Intermediate	Yes	200	0.49	50	Yes	I have moderate problems in walking about.	I have moderate problems washing or dressing myself	I am unable to do my usual activities.	I have moderate pain or discomfort.	I am moderately anxious or depressed.
55	18	Male	Urban	Married	Primary education	Trader	Yes	Yes	No	No	Yes	No	No	Yes	Intermediate	Yes	186	0.94	60	Yes	I have no problems in walking about.	I have no problems washing or dressing myself.	I have no problems doing my usual activities.	I have slight pain or discomfort.	I am slightly anxious or depressed.
55	8	Female	Urban	Married	Primary education	House wife	Yes	Yes	No	No	No	No	Yes	Yes	High	No	131	1	75	Yes	I have no problems in walking about.	I have no problems washing or dressing myself.	I have no problems doing my usual activities.	I have no pain or discomfort.	I am not anxious or depressed.
78	14	Female	Urban	Married	Secondary education	House wife	Yes	Yes	No	No	Yes	No	No	No	Intermediate	No	140	0.63	75	Yes	I have no problems in walking about.	I have no problems washing or dressing myself.	I have sllight problems doing my usual activities.	I have slight pain or discomfort.	I am severely anxious or depressed.
45	7	Male	Urban	Unmarried	Secondary education	House wife	Yes	Yes	No	No	Yes	No	Yes	No	High	No	136	1	100	Yes	I have no problems in walking about.	I have no problems washing or dressing myself.	I have no problems doing my usual activities.	I have no pain or discomfort.	I am not anxious or depressed.
84	17	Female	Urban	Married	illiterate	House wife	Yes	Yes	No	No	No	No	Yes	No	High	Yes	162	-0.09	70	Yes	I have severe problems in walking about.	I have slight problems washing or dressing myself	I am unable to do my usual activities.	I have severe pain or discomfort.	I am severely anxious or depressed.
52	2	Female	Urban	Unmarried	Tertiary education	House wife	Yes	Yes	No	No	Yes	No	No	Yes	High	No	135	0.96	80	Yes	I have no problems in walking about.	I have no problems washing or dressing myself.	I have no problems doing my usual activities.	I have slight pain or discomfort.	I am not anxious or depressed.
55	11	Female	Urban	Married	illiterate	Government employee	Yes	Yes	No	No	Yes	No	Yes	No	High	No	170	0.89	80	Yes	I have no problems in walking about.	I have no problems washing or dressing myself.	I have moderate problems doing my usual activities.	I have slight pain or discomfort.	I am slightly anxious or depressed.
46	5	Male	Urban	Married	Tertiary education	Government employee	Yes	No	No	No	Yes	No	No	Yes	High	No	129	1	75	Yes	I have no problems in walking about.	I have no problems washing or dressing myself.	I have no problems doing my usual activities.	I have no pain or discomfort.	I am not anxious or depressed.
72	6	Female	Rural	Unmarried	illiterate	House wife	Yes	No	No	No	No	No	Yes	Yes	Intermediate	No	180	0.84	60	Yes	I have slight problems in walking about.	I have no problems washing or dressing myself.	I have moderate problems doing my usual activities.	I have moderate pain or discomfort.	I am slightly anxious or depressed.
56	5	Male	Urban	Married	Tertiary education	Private employee	Yes	Yes	No	No	Yes	No	No	Yes	High	No	135	1	85	Yes	I have no problems in walking about.	I have no problems washing or dressing myself.	I have no problems doing my usual activities.	I have no pain or discomfort.	I am not anxious or depressed.
56	4	Male	Urban	Married	Tertiary education	Private employee	Yes	Yes	No	No	Yes	No	No	Yes	Low	No	133	0.83	85	Yes	I have no problems in walking about.	I have no problems washing or dressing myself.	I have moderate problems doing my usual activities.	I have slight pain or discomfort.	I am moderately anxious or depressed.
73	6	Male	Rural	Married	illiterate	Farmer	Yes	Yes	No	No	Yes	No	Yes	No	Intermediate	Yes	170	0.91	75	Yes	I have no problems in walking about.	I have no problems washing or dressing myself.	I have sllight problems doing my usual activities.	I have slight pain or discomfort.	I am slightly anxious or depressed.
69	14	Male	Urban	Married	Tertiary education	Government employee	Yes	No	No	No	Yes	No	No	Yes	Intermediate	No	136	0.85	60	Yes	I have slight problems in walking about.	I have no problems washing or dressing myself.	I have sllight problems doing my usual activities.	I have no pain or discomfort.	I am moderately anxious or depressed.
52	7	Female	Urban	Married	illiterate	Trader	Yes	Yes	No	No	No	No	No	Yes	High	No	138	0.87	80	Yes	I have slight problems in walking about.	I have no problems washing or dressing myself.	I have sllight problems doing my usual activities.	I have slight pain or discomfort.	I am slightly anxious or depressed.
75	14	Female	Urban	Married	illiterate	House wife	Yes	Yes	No	No	No	No	No	No	Intermediate	Yes	158	0.07	65	Yes	I have moderate problems in walking about.	I have slight problems washing or dressing myself	I am unable to do my usual activities.	I have severe pain or discomfort.	I am severely anxious or depressed.
45	5	Female	Rural	Married	Primary education	House wife	Yes	Yes	No	No	No	No	No	Yes	Intermediate	No	130	0.94	90	Yes	I have no problems in walking about.	I have no problems washing or dressing myself.	I have no problems doing my usual activities.	I have slight pain or discomfort.	I am slightly anxious or depressed.
60	8	Male	Urban	Married	illiterate	Private employee	Yes	No	No	No	No	No	Yes	No	Intermediate	No	165	0.78	55	Yes	I have slight problems in walking about.	I have no problems washing or dressing myself.	I have moderate problems doing my usual activities.	I have moderate pain or discomfort.	I am moderately anxious or depressed.
66	5	Male	Urban	Married	Tertiary education	Government employee	No	Yes	No	No	No	No	Yes	Yes	Intermediate	Yes	160	0.85	70	Yes	I have slight problems in walking about.	I have no problems washing or dressing myself.	I have no problems doing my usual activities.	I have slight pain or discomfort.	I am moderately anxious or depressed.
67	1	Female	Urban	Unmarried	illiterate	House wife	Yes	Yes	No	No	No	No	No	Yes	High	No	150	0.93	75	Yes	I have slight problems in walking about.	I have no problems washing or dressing myself.	I have sllight problems doing my usual activities.	I have no pain or discomfort.	I am not anxious or depressed.
56	8	Male	Urban	Married	illiterate	Government employee	No	Yes	No	No	Yes	No	Yes	Yes	Low	Yes	224	0.78	40	Yes	I have slight problems in walking about.	I have no problems washing or dressing myself.	I have moderate problems doing my usual activities.	I have moderate pain or discomfort.	I am moderately anxious or depressed.
